# Supplementary material for: Neuronal–glial communication perturbations in murine SOD1G93A spinal cord
Source: Commun Biol. 2022 Feb 28;5:177. doi: 10.1038/s42003-022-03128-y (PMC8885678; doi:10.1038/s42003-022-03128-y)
Supplement: Supplementary file 3 — Supplementary Data 1 [file 42003_2022_3128_MOESM3_ESM.xlsx]

## Sheet: TOC
	Table of Contents
	1. ALSvWT.limma.Astrocyte	Genotype Limma Results
	2. ALSvWT.limma.Endothelial	Genotype Limma Results
	3. ALSvWT.limma.Ependymal	Genotype Limma Results
	4. ALSvWT.limma.Fibroblast	Genotype Limma Results
	5. ALSvWT.limma.Microglia	Genotype Limma Results
	6. ALSvWT.limma.Motor_Neuron	Genotype Limma Results
	7. ALSvWT.limma.Neuron	Genotype Limma Results
	8. ALSvWT.limma.Oligodendrocyte	Genotype Limma Results
	9. ALSvWT.limma.OPC	Genotype Limma Results
	10. ALSvWT.limma.Schwann_Meningeal	Genotype Limma Results
	11. NeuronSubtype.ALSvWT.limma.DI	Neuronal Sub-type Genotype Limma Results
	12. NeuronSubtype.ALSvWT.limma.ME	Neuronal Sub-type Genotype Limma Results
	13. NeuronSubtype.ALSvWT.limma.DE	Neuronal Sub-type Genotype Limma Results
	14. NeuronSubtype.ALSvWT.limma.MI	Neuronal Sub-type Genotype Limma Results
	15. NeuronSubtype.ALSvWT.limma.VC	Neuronal Sub-type Genotype Limma Results
	16. NeuronSubtype.ALSvWT.limma.VE	Neuronal Sub-type Genotype Limma Results
	17. NeuronSubtype.ALSvWT.limma.VI	Neuronal Sub-type Genotype Limma Results
	18. NeuronSubtype.ALSvWT.limma.VM	Neuronal Sub-type Genotype Limma Results
	19. FvM.limma.Schwann_Meningeal	Sex Limma Results
	20. Interaction.limma.Astrocyte	Sex:Genotype (Interaction) Limma results
	21. Interaction.limma.Endothelial	Sex:Genotype (Interaction) Limma results
	22. Interaction.limma.Ependymal	Sex:Genotype (Interaction) Limma results
	23. Interaction.limma.Fibroblast	Sex:Genotype (Interaction) Limma results
	24. Interaction.limma.Microglia	Sex:Genotype (Interaction) Limma results
	25. Interaction.limma.Motor_Neuron	Sex:Genotype (Interaction) Limma results
	26. Interaction.limma.Neuron	Sex:Genotype (Interaction) Limma results
	27. FvM.limma.OPC	Sex Limma Results
	28. FvM.limma.Astrocyte	Sex Limma Results
	29. FvM.limma.Endothelial	Sex Limma Results
	30. FvM.limma.Ependymal	Sex Limma Results
	31. FvM.limma.Fibroblast	Sex Limma Results
	32. FvM.limma.Microglia	Sex Limma Results
	33. FvM.limma.Motor_Neuron	Sex Limma Results
	34. FvM.limma.Neuron	Sex Limma Results
	35. Interaction.limma.SchwannMenin	Sex:Genotype (Interaction) Limma results
	36. FvM.limma.Oligodendrocyte	Sex Limma Results
	37. Interaction.limma.OPC	Sex:Genotype (Interaction) Limma results
	38. Interaction.limma.Oligo	Sex:Genotype (Interaction) Limma results
	39. ROAST.kegg.Astrocyte.ALSvWT	Genotype ROAST of KEGG Results
	40. ROAST.kegg.Endothelial.ALSvWT	Genotype ROAST of KEGG Results
	41. ROAST.kegg.Ependymal.ALSvWT	Genotype ROAST of KEGG Results
	42. ROAST.kegg.Fibroblast.ALSvWT	Genotype ROAST of KEGG Results
	43. ROAST.kegg.Microglia.ALSvWT	Genotype ROAST of KEGG Results
	44. ROAST.kegg.Motor_Neuron.ALSvWT	Genotype ROAST of KEGG Results
	45. ROAST.kegg.Neuron.ALSvWT	Genotype ROAST of KEGG Results
	46. ROASkegg.Oligodendrocyte.ALSvWT	Genotype ROAST of KEGG Results
	47. ROAST.kegg.OPC.ALSvWT	Genotype ROAST of KEGG Results
	48. ROAST.kegg.Schwann_Menin.ALSvWT	Genotype ROAST of KEGG Results
	49. ROAST.reactome.Astrocyte.ALSvWT	Genotype ROAST of Reactome Results
	50. ROASreactome.Endothelial.ALSvWT	Genotype ROAST of Reactome Results
	51. ROAST.reactome.Ependymal.ALSvWT	Genotype ROAST of Reactome Results
	52. ROASTreactome.MoNeuron.ALSvWT	Genotype ROAST of Reactome Results
	53. ROAST.reactome.Neuron.ALSvWT	Genotype ROAST of Reactome Results
	54. ROAST.reactome.Oligo.ALSvWT	Genotype ROAST of Reactome Results
	55. ROASTreactome.Fibroblast.ALSvWT	Genotype ROAST of Reactome Results
	56. ROAST.reactome.Microglia.ALSvWT	Genotype ROAST of Reactome Results
	57. ROASTreactome.Schw_Menin.ALSvWT	Genotype ROAST of Reactome Results
	58. CAMERA.kegg.Astrocyte.ALSvWT	Genotype CAMERA of KEGG Results
	59. CAMERA.kegg.Endothelial.ALSvWT	Genotype CAMERA of KEGG Results
	60. CAMERA.kegg.Ependymal.ALSvWT	Genotype CAMERA of KEGG Results
	61. CAMERA.kegg.Fibroblast.ALSvWT	Genotype CAMERA of KEGG Results
	62. CAMERA.kegg.Microglia.ALSvWT	Genotype CAMERA of KEGG Results
	63. CAMERA.kegg.Motor_Neuron.ALSvWT	Genotype CAMERA of KEGG Results
	64. CAMERA.kegg.Neuron.ALSvWT	Genotype CAMERA of KEGG Results
	65. CAMERA.kegg.Oligo.ALSvWT	Genotype CAMERA of KEGG Results
	66. CAMERA.kegg.OPC.ALSvWT	Genotype CAMERA of KEGG Results
	67. CAMERAkegg.Schwann_Menin.ALSvWT	Genotype CAMERA of KEGG Results
	68. CAMERAreactome.Astrocyte.ALSvWT	Genotype CAMERA of Reactome Results
	69. CAMERAreactome.Endol.ALSvWT	Genotype CAMERA of Reactome Results
	70. CAMERAreactome.Ependymal.ALSvWT	Genotype CAMERA of Reactome Results
	71. CAMERAreactome.Fibroblas.ALSvWT	Genotype CAMERA of Reactome Results
	72. CAMERAreactome.Microglia.ALSvWT	Genotype CAMERA of Reactome Results
	73. CAMERAreactome.MN.ALSvWT	Genotype CAMERA of Reactome Results
	74. CAMERA.reactome.Neuron.ALSvWT	Genotype CAMERA of Reactome Results
	75. CAMERA.reactome.Oligo.ALSvWT	Genotype CAMERA of Reactome Results
	76. CAMERA.reactome.OPC.ALSvWT	Genotype CAMERA of Reactome Results
	77. CAMERAreactome.Schw_Men.ALSvWT	Genotype CAMERA of Reactome Results
	78. ROAST.reactome.OPC.ALSvWT	Genotype ROAST of Reactome Results
	79. MicroSubcamera.kegg.0.ALSvWT	Microglia Subcluster Genotype CAMERA of KEGG results
	80. MicroSubcamera.kegg.1.ALSvWT	Microglia Subcluster Genotype CAMERA of KEGG results
	81. MicroSucamera.reactome.0.ALSvWT	Microglia Subcluster Genotype CAMERA of Reactome results
	82. MicroSucamera.reactome.1.ALSvWT	Microglia Subcluster Genotype CAMERA of Reactome results
	83. MicroSubdegs.ALSvWT.limma.0	Microglia Subcluster Genotype Limma analysis results
	84. MicroSubdegs.ALSvWT.limma.1	Microglia Subcluster Genotype Limma analysis results
	85. MicroSubroast.kegg.0.ALSvWT	Microglia Subcluster Genotype ROAST of KEGG results
	86. MicroSubroast.kegg.1.ALSvWT	Microglia Subcluster Genotype ROAST of KEGG results
	87. MicroSubroast.reactome.0.ALSvWT	Microglia Subcluster Genotype ROAST of Reactome results
	88. MicroSubroast.reactome.1.ALSvWT	Microglia Subcluster Genotype ROAST of Reactome results
	89. astrocyte_scenic	SCENIC analysis
	90. endothelial_scenic	SCENIC analysis
	91. ependymal_scenic	SCENIC analysis
	92. fibroblast_scenic	SCENIC analysis
	93. human_scenic	SCENIC analysis
	94. microglia_cluster_0_scenic	SCENIC analysis
	95. microglia_scenic	SCENIC analysis
	96. motorneuron_scenic	SCENIC analysis
	97. neuron_scenic	SCENIC analysis
	98. oligodendrocyte_clust_0_scenic	SCENIC analysis
	99. oligodendrocyte_scenic	SCENIC analysis
	100. opc_scenic	SCENIC analysis
	101. schwannmenin_scenic	SCENIC analysis
	102. OligoSub.camera.kegg.0.ALSvWT	Oligodendrocyte sub-cluster Genotype CAMERA of KEGG results
	103. OligoSub.camera.kegg.1.ALSvWT	Oligodendrocyte sub-cluster Genotype CAMERA of KEGG results
	104. OligoSub.camera.kegg.2.ALSvWT	Oligodendrocyte sub-cluster Genotype CAMERA of KEGG results
	105. OligoSub.camera.kegg.3.ALSvWT	Oligodendrocyte sub-cluster Genotype CAMERA of KEGG results
	106. OligoSub.camera.kegg.4.ALSvWT	Oligodendrocyte sub-cluster Genotype CAMERA of KEGG results
	107. OligoSucamera.reactome.0.ALSvWT	Oligodendrocyte sub-cluster Genotype CAMERA of Reactome results
	108. OligoSucamera.reactome.1.ALSvWT	Oligodendrocyte sub-cluster Genotype CAMERA of Reactome results
	109. OligoSucamera.reactome.2.ALSvWT	Oligodendrocyte sub-cluster Genotype CAMERA of Reactome results
	110. OligoSucamera.reactome.3.ALSvWT	Oligodendrocyte sub-cluster Genotype CAMERA of Reactome results
	111. OligoSucamera.reactome.4.ALSvWT	Oligodendrocyte sub-cluster Genotype CAMERA of Reactome results
	112. OligoSub.degs.ALSvWT.limma.0	Oligodendrocyte sub-cluster Genotype limma analysis results
	113. OligoSub.degs.ALSvWT.limma.1	Oligodendrocyte sub-cluster Genotype limma analysis results
	114. OligoSub.degs.ALSvWT.limma.2	Oligodendrocyte sub-cluster Genotype limma analysis results
	115. OligoSub.degs.ALSvWT.limma.3	Oligodendrocyte sub-cluster Genotype limma analysis results
	116. OligoSub.degs.ALSvWT.limma.4	Oligodendrocyte sub-cluster Genotype limma analysis results
	117. OligoSub.roast.kegg.0.ALSvWT	Oligodendrocyte sub-cluster Genotype ROAST of KEGG results
	118. OligoSub.roast.kegg.1.ALSvWT	Oligodendrocyte sub-cluster Genotype ROAST of KEGG results
	119. OligoSub.roast.kegg.2.ALSvWT	Oligodendrocyte sub-cluster Genotype ROAST of KEGG results
	120. OligoSub.roast.kegg.3.ALSvWT	Oligodendrocyte sub-cluster Genotype ROAST of KEGG results
	121. OligoSub.roast.kegg.4.ALSvWT	Oligodendrocyte sub-cluster Genotype ROAST of KEGG results
	122. OligoSubroast.reactome.0.ALSvWT	Oligodendrocyte sub-cluster Genotype ROAST of Reactome results
	123. OligoSubroast.reactome.1.ALSvWT	Oligodendrocyte sub-cluster Genotype ROAST of Reactome results
	124. OligoSubroast.reactome.2.ALSvWT	Oligodendrocyte sub-cluster Genotype ROAST of Reactome results
	125. OligoSubroast.reactome.3.ALSvWT	Oligodendrocyte sub-cluster Genotype ROAST of Reactome results
	126. OligoSubroast.reactome.4.ALSvWT	Oligodendrocyte sub-cluster Genotype ROAST of Reactome results
	127. Human_camera.reactome.ALSvCtrl	Human Diagnosis CAMERA of Reactome results
	128. Human_ALSvCtrl.limma	Human Diagnosis Limma analysis
	129. Human_camera.kegg.ALSvCtrl	Human Diagnosis CAMERA of KEGG results
	130. Human_limma.duration	Human Disease Duration in ALS patients Limma analysis
	131. Human_limma.onset	Human Disease Onset in ALS patients Limma analysis
	132. Human_roast.kegg.ALSvCtrl	Human Diagnosis ROAST of KEGG results
	133. Human_roast.reactome.ALSvCtrl	Human Diagnosis ROAST of Reactome results

## Sheet: ALSvWT.limma.Astrocyte
Back to TOC	ENTREZID	GENE_TYPE	logFC	AveExpr	t	P.Value	adj.P.Val	B
Sod1	20655	protein_coding	2.31176	8.13665	14.5488	4.26336e-11	3.98497e-07	14.8007
Gfap	14580	protein_coding	1.11607	8.60106	10.5367	1.56597e-10	7.31855e-07	13.9893
Gpc5	103978	protein_coding	-0.756019	12.8578	-7.84932	4.11285e-08	0.000128143	8.7933
Clu	12759	protein_coding	0.909435	8.16129	7.63929	6.61514e-08	0.000130431	8.31235
Aqp4	11829	protein_coding	0.802126	9.84211	7.6159	6.97717e-08	0.000130431	8.27898
Mt1	17748	protein_coding	0.788686	9.47517	7.1323	2.13353e-07	0.000332369	7.20308
Vim	22352	protein_coding	1.70666	3.87508	6.31934	1.49209e-06	0.00199236	4.26025
Cd9	12527	protein_coding	0.922742	6.47869	6.07697	2.70419e-06	0.0029663	4.75964
Tpd52l1	21987	protein_coding	-0.832461	7.10936	-6.0548	2.85618e-06	0.0029663	4.71788
C4b	12268	protein_coding	1.25046	4.68053	6.00266	3.24896e-06	0.0030368	4.25217
Igfbp5	16011	protein_coding	0.903185	6.01327	5.91579	4.02922e-06	0.00342374	4.364
Ccnjl	380694	protein_coding	-1.02596	5.82912	-5.77083	5.7798e-06	0.00450199	3.96684
Gm49164		lincRNA	-0.832432	7.01341	-5.70461	6.81972e-06	0.00485913	3.89607
Gpc3	14734	protein_coding	1.92752	3.49114	5.66956	7.44503e-06	0.00485913	2.58748
Vav3	57257	protein_coding	-0.93021	7.97611	-5.92239	8.17087e-06	0.00485913	3.79063
Pdzrn3	55983	protein_coding	1.11737	5.60696	5.64016	8.31775e-06	0.00485913	3.66105
Fth1	14319	protein_coding	0.583898	10.6704	5.54755	1.01118e-05	0.00536584	3.45331
Cd44	12505	protein_coding	0.989523	5.56268	5.51369	1.10111e-05	0.00536584	3.39001
Prkd1	18760	protein_coding	-0.658328	9.24638	-5.51171	1.10661e-05	0.00536584	3.3945
Rora	19883	protein_coding	-0.56397	12.2594	-5.49707	1.14814e-05	0.00536584	3.30128
Gm31135	102633271	lincRNA	-1.06178	5.9014	-5.4062	1.44379e-05	0.00642625	3.1549
4930544I03Rik	78197	lincRNA	-1.04853	5.35028	-5.35437	1.6458e-05	0.00699239	2.97224
Flrt2	399558	protein_coding	-0.710906	7.47239	-5.22295	2.29567e-05	0.00904218	2.73816
Ctsb	13030	protein_coding	0.964092	6.84868	5.53817	2.32173e-05	0.00904218	2.82527
Cdh22	104010	protein_coding	-0.733711	7.28252	-5.1997	2.43516e-05	0.00910459	2.6877
Irak2	108960	protein_coding	-0.669173	7.56997	-5.14999	2.76276e-05	0.00986803	2.5569
Scd1	20249	protein_coding	0.7689	6.7749	5.12346	2.95543e-05	0.00986803	2.51489
Gm48512		antisense	-0.880227	5.68885	-5.12337	2.95608e-05	0.00986803	2.50337
Egr1	13653	protein_coding	1.92533	3.24111	5.09749	3.15713e-05	0.00999826	1.5288
Dock5	68813	protein_coding	-0.633356	7.79304	-5.08906	3.22556e-05	0.00999826	2.40356
Gm4876	232599	antisense	0.703647	6.61249	5.07028	3.3834e-05	0.00999826	2.3849
Lama2	16773	protein_coding	-0.604508	8.96683	-5.06571	3.42296e-05	0.00999826	2.31238
Cpne8	66871	protein_coding	0.981112	5.61665	5.0141	3.93594e-05	0.0109237	2.2466
S100a6	20200	protein_coding	1.66287	3.42127	5.00712	3.97354e-05	0.0109237	1.43499
Mt2	17750	protein_coding	0.648864	7.91985	4.98354	4.2195e-05	0.0112685	2.12959
Kirrel3	67703	protein_coding	-0.627556	11.365	-5.0836	4.683e-05	0.0116705	2.00641
Shisa6	380702	protein_coding	-0.608512	7.82554	-4.93656	4.75622e-05	0.0116705	2.03117
Laptm4a	17775	protein_coding	0.620588	7.83419	4.93496	4.77572e-05	0.0116705	2.01935
Agl	77559	protein_coding	-0.572956	7.65429	-4.92733	4.86947e-05	0.0116705	2.01621
Tmc7	209760	protein_coding	-0.631096	7.39142	-4.89974	5.22449e-05	0.012125	1.96106
S100a10	20194	protein_coding	1.05907	4.69721	4.89275	5.31855e-05	0.012125	1.87324
Gm21847	105242428	antisense	1.27162	4.85227	4.9609	5.66034e-05	0.0125969	1.84994
Gpld1	14756	protein_coding	-0.567314	8.06526	-4.84809	5.96057e-05	0.0129566	1.80458
Tspan3	56434	protein_coding	0.57282	7.65317	4.82053	6.39487e-05	0.0135847	1.74713
Slc7a10	53896	protein_coding	-0.567664	7.83068	-4.81025	6.56496e-05	0.0136362	1.72531
Aldh1a1	11668	protein_coding	-0.516081	9.96255	-4.78368	7.02597e-05	0.0142765	1.59129
Tmsb4x	19241	protein_coding	0.562009	7.85501	4.75533	7.55347e-05	0.0150218	1.57674
Adra2a	11551	protein_coding	1.05209	4.51006	4.73481	7.96014e-05	0.0155007	1.46982
Hspb1	15507	protein_coding	1.50205	3.26061	4.70032	8.69352e-05	0.0165833	0.916078
Cryab	12955	protein_coding	0.744603	6.16553	4.6683	9.43486e-05	0.0176375	1.43813
Hif3a	53417	protein_coding	-0.757459	7.23987	-4.73993	0.000103218	0.0189172	1.35631
Gm30613	108168719	antisense	1.19603	4.22895	4.62283	0.000105974	0.0189432	1.19765
Tnfrsf1a	21937	protein_coding	1.3837	3.98778	4.61756	0.000107413	0.0189432	0.875508
Ptprj	19271	protein_coding	-0.708101	9.26161	-4.88135	0.000112278	0.0192022	1.2699
Sel1l3	231238	protein_coding	0.687948	5.99476	4.59337	0.000114265	0.0192022	1.26894
Pfkp	56421	protein_coding	-0.590708	7.90034	-4.5907	0.000115045	0.0192022	1.18776
Slc16a2	20502	protein_coding	0.617905	6.47783	4.58276	0.000117407	0.0192526	1.21539
Hip1	215114	protein_coding	-0.631385	8.20722	-4.59002	0.000124516	0.0200664	1.10423
Stat3	20848	protein_coding	0.669587	6.57454	4.55294	0.000126704	0.0200729	1.1531
A730020M07Rik	100503044	lincRNA	-1.96535	2.98751	-4.53916	0.000131249	0.0204463	0.143241
Stard8	236920	protein_coding	-0.998111	5.01011	-4.51135	0.000140916	0.0215925	1.04111
Lsamp	268890	protein_coding	-0.41582	14.4066	-4.50175	0.000144418	0.0217722	0.77696
Sox9	20682	protein_coding	0.575862	7.28119	4.48987	0.000148869	0.0220869	0.958431
Plat	18791	protein_coding	0.912714	4.84558	4.47562	0.000154392	0.022333	0.970367
Usp53	99526	protein_coding	-0.598504	8.85061	-4.50953	0.000155306	0.022333	0.875249
St3gal4	20443	protein_coding	-0.649429	10.0867	-4.69604	0.000164327	0.0232721	0.874353
Cdkl5	382253	protein_coding	-0.564768	7.25071	-4.4201	0.000177926	0.0247486	0.797328
Mbp	17196	protein_coding	0.498029	9.79634	4.41546	0.000180047	0.0247486	0.684663
Ptpn9	56294	protein_coding	-0.528256	7.38929	-4.40032	0.000187148	0.0250163	0.744564
D930020B18Rik	216393	protein_coding	-0.821892	5.59321	-4.39991	0.000187348	0.0250163	0.821093
Ldlrad4	52662	protein_coding	-0.518365	8.23754	-4.38525	0.000194493	0.0256046	0.6673
Dner	227325	protein_coding	0.567987	7.05782	4.3206	0.00022941	0.0296867	0.564046
Mt3	17751	protein_coding	0.516676	7.82959	4.31645	0.000231853	0.0296867	0.503647
Gm12239	115485826	antisense	-0.505205	10.6336	-4.30962	0.000235926	0.0298	0.405428
H3f3b	15081	protein_coding	0.643232	6.53071	4.30148	0.000240883	0.0300204	0.546614
Phka1	18679	protein_coding	-0.516374	9.08363	-4.27559	0.000257333	0.0316485	0.367481
Gm11639	105242472	protein_coding	-1.88302	3.60878	-4.31614	0.000261116	0.0316968	-0.0316633
Plekhg1	213783	protein_coding	-0.54398	8.61898	-4.25309	0.000272539	0.0326593	0.324568
Galnt18	233733	protein_coding	-1.16195	8.99006	-5.38617	0.000292071	0.0342476	0.677739
Arl8b	67166	protein_coding	0.614417	6.28763	4.22141	0.000295468	0.0342476	0.372047
Gm33680	102636677	lincRNA	-0.513388	8.28747	-4.21966	0.000296786	0.0342476	0.264143
Wasf3	245880	protein_coding	-0.476405	8.21346	-4.20612	0.000307206	0.0348449	0.230365
Trpm3	226025	protein_coding	-0.44438	13.3565	-4.20539	0.000309418	0.0348449	0.0664683
Dmd	13405	protein_coding	-0.430818	10.4025	-4.18422	0.00032484	0.0361461	0.103208
Gm3764	100042277	lincRNA	-0.425071	10.4104	-4.17377	0.000333607	0.036685	0.0783135
Gm10076	100126819	lincRNA	0.597467	5.93909	4.16757	0.000338916	0.03675	0.261178
Prr5	109270	protein_coding	-0.725324	5.34175	-4.16394	0.000342061	0.03675	0.277811
Irf2	16363	protein_coding	-0.541239	7.9479	-4.14677	0.000357352	0.0377234	0.0974471
Zswim5	74464	protein_coding	-0.5661	7.02195	-4.14475	0.000359194	0.0377234	0.163923
Gm26668		lincRNA	0.720084	5.42194	4.13782	0.000365582	0.0379677	0.215691
Timm23	53600	protein_coding	-0.83175	5.20089	-4.12354	0.000379117	0.0389408	0.178402
Tmem100	67888	protein_coding	0.741522	5.7086	4.11519	0.000387261	0.0393449	0.157285
Ppargc1a	19017	protein_coding	-0.533706	8.02305	-4.11056	0.000391843	0.0393662	0.00912625
Dbi	13167	protein_coding	0.587392	7.45066	4.11477	0.000395894	0.0393662	0.0188617
Tmem176b	65963	protein_coding	0.891638	4.94009	4.09937	0.000403163	0.039498	0.124071
Elavl2	15569	protein_coding	0.813018	6.44677	4.27446	0.000405672	0.039498	0.146833
Mertk	17289	protein_coding	-0.605772	8.87848	-4.23419	0.000417413	0.0402223	-0.0192999
Apoe	11816	protein_coding	0.483987	10.8126	4.09058	0.00042296	0.0403409	-0.160856
Grin2c	14813	protein_coding	-0.779073	5.79368	-4.07574	0.000428129	0.0404214	0.0697054
Ptma	19231	protein_coding	0.565835	6.93094	4.06105	0.000444409	0.0415389	-0.0574875
Fam174a	67698	protein_coding	0.714951	5.69856	4.03687	0.000472566	0.0437334	-0.0297694
Washc2	28006	protein_coding	-0.522811	7.10407	-4.0288	0.00048235	0.044195	-0.131819
Fzd3	14365	protein_coding	0.557522	6.61457	4.02501	0.00048701	0.044195	-0.120875
AC129186.1			1.42702	3.43208	4.00998	0.000505955	0.0454727	-0.370684
Tmem110		protein_coding	-0.581597	6.65188	-4.00201	0.000516286	0.0459593	-0.165961
Rpl32	19951	protein_coding	0.692442	5.74317	3.99232	0.000529139	0.0463751	-0.138447
Tagln3	56370	protein_coding	0.646008	6.52317	4.00053	0.00053088	0.0463751	-0.196435
Cd81	12520	protein_coding	0.489046	9.41044	3.98259	0.000542364	0.0469396	-0.362
Rraga	68441	protein_coding	0.855834	4.64865	3.97303	0.000555667	0.0476497	-0.158386
Tmbim6	110213	protein_coding	0.599844	6.3404	3.95911	0.000575614	0.0489115	-0.250273
Gja1	14609	protein_coding	0.428863	9.45419	3.95393	0.000583231	0.0491122	-0.432638
Rps3	27050	protein_coding	0.613825	6.34725	3.9428	0.000599909	0.0500656	-0.295323
Lgr6	329252	protein_coding	-0.62023	6.17682	-3.93623	0.000609972	0.0504549	-0.281124
Gm19951	105245440	lincRNA	0.835537	5.0652	3.91792	0.000638912	0.0523851	-0.281042
S100a16	67860	protein_coding	0.727249	5.31489	3.91427	0.000644841	0.0524115	-0.29114
Slc38a1	105727	protein_coding	0.510985	7.91194	3.90854	0.000654248	0.0524363	-0.479955
B2m	12010	protein_coding	0.645958	5.41985	3.90726	0.000656365	0.0524363	-0.317998
Thrb	21834	protein_coding	-0.463788	9.65459	-3.90324	0.00066308	0.0525238	-0.55817
Cd63	12512	protein_coding	0.823856	4.95905	3.89359	0.000679458	0.0533689	-0.334778
Nrros	224109	protein_coding	-0.692058	5.7555	-3.88959	0.000686371	0.0534625	-0.375514
Dhrs1	52585	protein_coding	0.879427	4.48921	3.87425	0.0007135	0.054955	-0.390957
Pgm5	226041	protein_coding	0.589304	6.19526	3.87216	0.000717291	0.054955	-0.447387
Rims3	242662	protein_coding	1.11063	3.87573	3.86424	0.000731783	0.0553899	-0.510264
Rpl14	67115	protein_coding	0.647322	5.57877	3.85972	0.000740184	0.0553899	-0.435764
Canx	12330	protein_coding	0.495721	7.29122	3.85942	0.000740744	0.0553899	-0.561039
Bcl2	12043	protein_coding	0.454128	7.48002	3.84542	0.00076739	0.056927	-0.613612
Tmem30a	69981	protein_coding	0.568198	7.17142	3.84025	0.000782509	0.0575914	-0.604838
Pfdn5	56612	protein_coding	0.802832	4.86713	3.82757	0.000802744	0.0583839	-0.481759
Tnfrsf21	94185	protein_coding	0.973416	4.52881	3.82343	0.000811186	0.0583839	-0.507053
Elavl3	15571	protein_coding	0.764423	5.54825	3.82935	0.000812015	0.0583839	-0.512765
Dnaja1	15502	protein_coding	0.728964	5.33915	3.81347	0.000831822	0.0589499	-0.525566
Ifit2	15958	protein_coding	1.45844	3.06624	3.81242	0.000834027	0.0589499	-0.970542
Neto2	74513	protein_coding	0.700123	6.1199	3.83412	0.00084226	0.0589499	-0.572624
Id2	15902	protein_coding	0.421479	8.18766	3.80718	0.000845115	0.0589499	-0.737354
Gm49171		lincRNA	-0.997544	4.92945	-3.84326	0.000857254	0.0593537	-0.526373
Pdlim4	30794	protein_coding	0.844903	4.68415	3.79213	0.000877761	0.0603267	-0.565345
Adcyap1r1	11517	protein_coding	0.503706	6.48071	3.78256	0.000899188	0.0613482	-0.678707
Cnn3	71994	protein_coding	0.520873	6.62771	3.77835	0.000908759	0.0615519	-0.705493
Map2k6	26399	protein_coding	-0.639163	7.26254	-3.88034	0.00093976	0.0625127	-0.714829
Selenow	20364	protein_coding	0.559021	6.31592	3.76371	0.000942869	0.0625127	-0.717871
Gcsh	68133	protein_coding	0.818532	4.58935	3.76365	0.000943008	0.0625127	-0.626517
Sema6d	214968	protein_coding	0.391025	9.92146	3.75815	0.000956162	0.0629383	-0.91794
Homer2	26557	protein_coding	-0.721642	5.76785	-3.74066	0.000999147	0.0653079	-0.70376
Srr	27364	protein_coding	-0.606583	6.00133	-3.71467	0.00106655	0.0692292	-0.79036
Pxdn	69675	protein_coding	0.745475	5.0824	3.70044	0.00110535	0.0700025	-0.766271
Saraf	67887	protein_coding	0.68534	5.86096	3.70167	0.0011061	0.0700025	-0.817631
Nol4l	329540	protein_coding	0.836768	4.784	3.70008	0.00110634	0.0700025	-0.763355
Hpgd	15446	protein_coding	0.830072	5.96697	3.8634	0.00110842	0.0700025	-0.743077
Reln	19699	protein_coding	0.496086	7.48506	3.69308	0.00112595	0.0706325	-0.968439
Arhgap26	71302	protein_coding	-0.426041	9.46525	-3.67314	0.00118364	0.0737532	-1.1037
Cav2	12390	protein_coding	1.27523	3.51933	3.67037	0.0011919	0.0737532	-1.0803
Tnik	665113	protein_coding	-0.384609	10.8613	-3.66622	0.00120436	0.0737532	-1.16656
Lrfn2	70530	protein_coding	0.90629	4.92695	3.66753	0.00120726	0.0737532	-0.838203
Pygm	19309	protein_coding	-0.542659	6.48908	-3.65889	0.00122665	0.073759	-0.960933
Itih3	16426	protein_coding	-0.648427	6.64276	-3.70448	0.00122856	0.073759	-0.941207
Cnih4	98417	protein_coding	0.74441	4.81387	3.65463	0.00123983	0.073759	-0.862532
Esrrg	26381	protein_coding	-0.482711	9.43282	-3.68573	0.00124779	0.073759	-1.12998
Tomm5	68512	protein_coding	0.991262	4.08013	3.65116	0.00125064	0.073759	-0.904729
Mfsd14a	15247	protein_coding	0.664784	5.22957	3.64882	0.00125797	0.073759	-0.89139
Ppp1cb	19046	protein_coding	0.42876	7.20053	3.6452	0.00126942	0.073759	-1.06331
Kif26b	269152	protein_coding	0.643893	5.84308	3.64449	0.00127169	0.073759	-0.943215
1810062O18Rik	75602	antisense	-0.717022	5.04633	-3.64239	0.00127837	0.073759	-0.892218
Plekhb1	27276	protein_coding	0.551272	6.21456	3.63195	0.00131221	0.0744269	-1.01018
Cped1	214642	protein_coding	-0.525832	6.92618	-3.62944	0.00132046	0.0744269	-1.07178
Gm45321		lincRNA	-1.359	3.56902	-3.62918	0.00132131	0.0744269	-1.14938
Agmo	319660	protein_coding	-0.43891	8.00503	-3.62904	0.0013218	0.0744269	-1.146
Hopx	74318	protein_coding	0.649356	5.69377	3.62519	0.00133458	0.0746966	-0.978407
Ocrl	320634	protein_coding	-0.431095	7.65413	-3.60586	0.00140059	0.0772712	-1.17994
Ndufa11	69875	protein_coding	0.911613	4.51112	3.59998	0.00142131	0.0772712	-0.982929
App	11820	protein_coding	0.440281	8.46764	3.59967	0.00142244	0.0772712	-1.24706
Faap20	67513	protein_coding	1.44769	3.04846	3.59956	0.00142281	0.0772712	-1.3503
Bbox1	170442	protein_coding	-0.468559	7.59308	-3.59775	0.00142926	0.0772712	-1.19554
Tmem132b	208151	protein_coding	0.754091	5.25901	3.59706	0.00143171	0.0772712	-1.00846
Flnc	68794	protein_coding	1.50633	2.90706	3.59518	0.00143845	0.0772712	-1.3892
Hmgcs1	208715	protein_coding	0.473202	6.78086	3.59119	0.00145285	0.0775989	-1.15812
Itm2b	16432	protein_coding	0.422787	8.37291	3.58746	0.00146644	0.0778797	-1.27169
Impad1		protein_coding	0.553519	6.4468	3.5824	0.00148504	0.0784219	-1.14104
Gm12394	100861727	protein_coding	-0.540876	6.61274	-3.57927	0.00149669	0.0785929	-1.1645
Pias1	56469	protein_coding	-0.438868	7.78167	-3.57504	0.00151255	0.0789685	-1.25735
Kcnma1	16531	protein_coding	-0.503577	9.7434	-3.67329	0.00152131	0.0789685	-1.291
Lhfp	108927	protein_coding	-0.607804	9.64091	-3.85503	0.00153644	0.0789685	-1.19683
Fabp7	12140	protein_coding	0.648967	5.33628	3.56844	0.00153763	0.0789685	-1.07269
Rpp14	67053	protein_coding	-0.926572	4.30135	-3.56032	0.00156906	0.080142	-1.09825
Scd2	20250	protein_coding	0.446937	9.8471	3.57223	0.00158607	0.0803983	-1.38733
Extl1	56219	protein_coding	-0.648625	5.5141	-3.55468	0.00159128	0.0803983	-1.10648
Ywhaz	22631	protein_coding	0.624726	6.43207	3.58	0.00164534	0.0823621	-1.21318
Sptb	20741	protein_coding	0.828914	4.66805	3.54066	0.00164777	0.0823621	-1.10891
Mtss1	211401	protein_coding	0.545572	6.2383	3.53467	0.00167252	0.0831543	-1.24522
Ssx2ip	99167	protein_coding	1.01908	4.07838	3.52371	0.00171872	0.0849994	-1.1748
Selenot	69227	protein_coding	0.488394	6.55174	3.52025	0.00173359	0.0852833	-1.29991
Gsn	227753	protein_coding	0.904059	4.14264	3.5016	0.00181576	0.0888582	-1.21711
Gria2	14800	protein_coding	-0.376404	8.68557	-3.49842	0.00183016	0.0890965	-1.48616
Rbp1	19659	protein_coding	1.19746	3.19276	3.48568	0.00188893	0.0914182	-1.42424
Ndrg4	234593	protein_coding	0.588955	6.57097	3.52551	0.00189741	0.0914182	-1.3719
Rpl10a	19896	protein_coding	0.583193	5.30037	3.47878	0.0019215	0.0918038	-1.28412
Marcks	17118	protein_coding	0.491209	6.72601	3.47803	0.00192506	0.0918038	-1.41234
Eda	13607	protein_coding	0.417627	7.26844	3.47397	0.00194453	0.0922614	-1.46916
Gmfb	63985	protein_coding	0.680502	5.21766	3.4574	0.00202604	0.0954968	-1.30848
Gm2163	100039331	protein_coding	-0.51345	7.86532	-3.50597	0.00203315	0.0954968	-1.51961
Sparc	20692	protein_coding	0.386939	8.90203	3.45118	0.00205742	0.0961537	-1.61012
Pam	18484	protein_coding	0.41142	7.8203	3.44341	0.00209737	0.097379	-1.57936
Enah	13800	protein_coding	-0.353032	9.03652	-3.44204	0.00210448	0.097379	-1.63581
Smdt1	69029	protein_coding	0.65978	5.14896	3.43585	0.00213693	0.0976995	-1.36772
Med31	67279	protein_coding	0.816642	4.26265	3.43567	0.00213789	0.0976995	-1.33676
Mlc1	170790	protein_coding	0.439015	6.73716	3.43475	0.00214276	0.0976995	-1.51129
Cyfip1	20430	protein_coding	-0.467602	7.29898	-3.43158	0.0021596	0.0978071	-1.55676
Fabp5	16592	protein_coding	0.600602	6.03512	3.43219	0.00216605	0.0978071	-1.46021
AC034116.3			-0.535056	6.0803	-3.42483	0.00219595	0.0982966	-1.45596
Tmtc2	278279	protein_coding	-0.394271	9.30349	-3.42447	0.00219792	0.0982966	-1.68346
Sulf1	240725	protein_coding	0.670118	6.2705	3.48851	0.00222327	0.0989566	-1.44269
Pcdh7	54216	protein_coding	-0.391748	10.8923	-3.41703	0.00223867	0.0991698	-1.75453
Ebf3	13593	protein_coding	0.753846	5.71641	3.51829	0.00225547	0.0994429	-1.40212
Pgrmc1	53328	protein_coding	0.653321	5.39179	3.40985	0.00227868	0.0995794	-1.43293
Mgat2	217664	protein_coding	1.40842	3.01079	3.40964	0.00227987	0.0995794	-1.63997
Id4	15904	protein_coding	0.435797	7.98712	3.3966	0.00235439	0.102356	-1.69929
Gm48094		antisense	-0.938536	4.78487	-3.38817	0.00240379	0.103682	-1.43374
Htra1	56213	protein_coding	-0.427242	8.39435	-3.38555	0.0024194	0.103682	-1.73468
Hsp90aa1	15519	protein_coding	0.785561	6.43115	3.68402	0.00242045	0.103682	-1.44645
Uhmk1	16589	protein_coding	0.556902	5.59896	3.3839	0.00242926	0.103682	-1.5114
Npas2	18143	protein_coding	-0.408083	8.97602	-3.38047	0.00244984	0.104064	-1.77391
Gm44257		lincRNA	-0.649535	5.39503	-3.37698	0.00247096	0.104064	-1.48055
P4ha3	320452	protein_coding	0.661124	4.88778	3.37638	0.00247464	0.104064	-1.47112
Tmem250-ps	109299	lincRNA	1.12492	3.49514	3.37505	0.00248276	0.104064	-1.5895
Farp1	223254	protein_coding	-0.367315	10.1004	-3.37263	0.00249759	0.104219	-1.8329
Efhd2	27984	protein_coding	0.787167	4.33215	3.36499	0.00254499	0.105725	-1.48178
Gria4	14802	protein_coding	-0.446944	9.96242	-3.41112	0.00256956	0.10584	-1.8215
Gm6563	625193	processed_pseudogene	1.41851	3.12948	3.35997	0.00257657	0.10584	-1.70789
Mfn1	67414	protein_coding	-0.420348	7.76833	-3.35814	0.0025882	0.10584	-1.76039
Ddr1	12305	protein_coding	0.520508	6.36476	3.35738	0.00259306	0.10584	-1.64713
Tpt1	22070	protein_coding	0.523239	6.94782	3.37179	0.00266096	0.107893	-1.72886
Mical2	320878	protein_coding	-0.37572	8.07688	-3.34603	0.00266644	0.107893	-1.81032
Slc14a1	108052	protein_coding	0.603336	5.63797	3.33997	0.00270642	0.109038	-1.59703
Nhsl1	215819	protein_coding	-0.454398	10.0519	-3.40854	0.00272106	0.109158	-1.86597
Acsbg1	94180	protein_coding	-0.373074	8.3425	-3.33128	0.00276473	0.110436	-1.85611
Camkv	235604	protein_coding	0.894825	3.95411	3.32831	0.00278495	0.11077	-1.57302
Kif3a	16568	protein_coding	0.5086	5.86867	3.31539	0.00287462	0.112201	-1.69246
Snrk	20623	protein_coding	-0.434869	7.12978	-3.31493	0.00287787	0.112201	-1.80043
Hexim1	192231	protein_coding	0.86536	4.08174	3.31251	0.00289496	0.112201	-1.60974
Lrrc19	100061	protein_coding	-1.09076	3.64929	-3.31062	0.00290845	0.112201	-1.68616
Trp63	22061	protein_coding	-0.3908	9.0674	-3.30967	0.00291518	0.112201	-1.94436
Man1a	17155	protein_coding	0.46184	6.39877	3.30701	0.00293427	0.112201	-1.76925
Rimkla	194237	protein_coding	0.957132	3.80157	3.3049	0.00294946	0.112201	-1.63226
Dpf3	70127	protein_coding	-0.414044	7.65511	-3.30441	0.00295299	0.112201	-1.88
Serpinh1	12406	protein_coding	0.916517	3.7902	3.3011	0.00297706	0.112201	-1.65719
Ednrb	13618	protein_coding	0.428183	7.74464	3.30081	0.00297911	0.112201	-1.89621
Cdh4	12561	protein_coding	0.670933	5.06089	3.30038	0.00298225	0.112201	-1.64863
Rcn2	26611	protein_coding	0.390375	8.27466	3.30038	0.00298231	0.112201	-1.93243
Lgi1	56839	protein_coding	-0.340529	9.69252	-3.29888	0.00299324	0.112201	-1.99106
Eif4a1	13681	protein_coding	0.679527	4.6943	3.29852	0.00299592	0.112201	-1.63101
Hr	15460	protein_coding	-0.639959	5.76559	-3.29692	0.00300766	0.112201	-1.70483
Enpp5	83965	protein_coding	0.726379	4.7763	3.2962	0.00301298	0.112201	-1.64205
Gdap2	14547	protein_coding	-0.807633	4.3011	-3.29058	0.00305466	0.113301	-1.64195
Smim3	106878	protein_coding	-0.835343	5.48048	-3.3847	0.00308719	0.114055	-1.63598
Grik4	110637	protein_coding	-0.476849	7.40986	-3.28411	0.00310336	0.114201	-1.89788
Rps29	20090	protein_coding	0.47907	6.8472	3.27951	0.00313851	0.115042	-1.88676
Dzip1l	72507	protein_coding	-0.505207	5.93058	-3.27505	0.00317287	0.115396	-1.78031
Nt5c2	76952	protein_coding	-0.406267	7.66739	-3.27486	0.00317434	0.115396	-1.94858
Csf1	12977	protein_coding	0.718949	4.58997	3.27306	0.00318833	0.115396	-1.67385
Nrxn1	18189	protein_coding	-0.32972	13.1916	-3.27188	0.00319756	0.115396	-2.16882
Ndst3	83398	protein_coding	-0.394291	8.64295	-3.26742	0.00323253	0.11621	-2.01749
Lpgat1	226856	protein_coding	0.528692	6.30886	3.26468	0.00325427	0.116543	-1.8579
Prdx6	11758	protein_coding	0.393769	7.98395	3.25895	0.00330007	0.117435	-2.01238
Magee1	107528	protein_coding	0.892049	4.06277	3.2576	0.00331099	0.117435	-1.7073
Capns1	12336	protein_coding	0.642623	5.31879	3.25687	0.00331687	0.117435	-1.76458
Klhl1	93688	protein_coding	0.69941	5.39073	3.28519	0.00334419	0.117955	-1.76947
Enox1	239188	protein_coding	0.418077	8.56864	3.25151	0.00336051	0.118085	-2.05954
Rab11a	53869	protein_coding	0.574075	5.59834	3.24982	0.00337441	0.11813	-1.80575
Etv6	14011	protein_coding	-0.412131	8.03452	-3.24776	0.0033914	0.118282	-2.02797
Dnah14	240960	protein_coding	-1.22122	3.68398	-3.24529	0.00341193	0.118555	-1.83792
Ext1	14042	protein_coding	-0.415407	8.62403	-3.24257	0.00343459	0.1189	-2.07583
Psap	19156	protein_coding	0.374096	8.61332	3.23666	0.00348443	0.119763	-2.09308
Eps8	13860	protein_coding	-0.409645	8.48497	-3.23517	0.00349705	0.119763	-2.0816
Dagla	269060	protein_coding	-0.63238	5.36754	-3.23464	0.00350157	0.119763	-1.79164
Cadm2	239857	protein_coding	-0.306541	11.8932	-3.23357	0.00351075	0.119763	-2.21512
Atp9a	11981	protein_coding	0.703381	5.50037	3.27824	0.00353312	0.120087	-1.81625
Rps9	76846	protein_coding	0.493394	6.16096	3.21396	0.00368228	0.124704	-1.95746
Neat1	66961	lincRNA	-0.384728	8.4382	-3.21172	0.00370238	0.124932	-2.13798
Nipal3	74552	protein_coding	1.22295	3.4414	3.20915	0.00372562	0.125264	-1.91883
Kmt2c	231051	protein_coding	-0.332234	9.20982	-3.19897	0.00381891	0.12794	-2.19942
Tns1	21961	protein_coding	-0.552988	6.28565	-3.18939	0.00393156	0.131165	-2.01328
Nwd1	319555	protein_coding	-0.364864	8.45495	-3.18211	0.00397836	0.131165	-2.20387
Slc16a9	66859	protein_coding	0.695317	4.76867	3.18206	0.00397878	0.131165	-1.86847
Tppp	72948	protein_coding	0.779579	4.32483	3.18032	0.00399565	0.131165	-1.86357
Spred2	114716	protein_coding	-0.405307	7.76871	-3.17984	0.0040003	0.131165	-2.16699
Cd151	12476	protein_coding	1.0165	3.66222	3.17915	0.00400697	0.131165	-1.89838
Fam214a	235493	protein_coding	-0.451329	7.91598	-3.19503	0.00401339	0.131165	-2.17519
Sv2b	64176	protein_coding	0.563262	5.65258	3.17356	0.00406159	0.131909	-1.98188
Spire1	68166	protein_coding	-0.388165	8.87552	-3.17311	0.00406601	0.131909	-2.24665
4930578G10Rik	102638670	protein_coding	-0.512837	7.13417	-3.2162	0.00408156	0.131909	-2.11644
Xpo1	103573	protein_coding	0.456351	7.34164	3.16981	0.00409867	0.131909	-2.16033
A2m	232345	protein_coding	0.547435	6.65833	3.20885	0.00410671	0.131909	-2.07702
Dctn3	53598	protein_coding	0.867278	3.97726	3.16703	0.00412632	0.132085	-1.89208
Gm26691	102632484	antisense	-0.432573	6.76577	-3.15734	0.00422428	0.134759	-2.12453
Arpc5	67771	protein_coding	0.680628	4.44023	3.15132	0.00428627	0.13584	-1.92911
Rps16	20055	protein_coding	0.57256	5.15184	3.15122	0.00428725	0.13584	-1.98579
1700111E14Rik	73585	antisense	0.600618	4.90189	3.14412	0.00436147	0.137406	-1.9918
Atp6ap2	70495	protein_coding	0.47275	6.52075	3.14315	0.00437177	0.137406	-2.15545
Mmp14	17387	protein_coding	0.566909	5.41718	3.1423	0.00438075	0.137406	-2.00325
Pkp4	227937	protein_coding	0.375235	8.21605	3.13995	0.00440567	0.137725	-2.29279
Psd2	74002	protein_coding	-0.377308	8.06883	-3.13374	0.00447226	0.138832	-2.29162
Ap2a1	11771	protein_coding	0.669885	4.99318	3.13359	0.00447381	0.138832	-1.99988
Hist1h2bc		protein_coding	0.653055	5.30314	3.13401	0.00448563	0.138832	-2.03768
Carm1	59035	protein_coding	-0.671876	4.88959	-3.12873	0.00452666	0.139639	-1.98725
Gm40578	105245076	antisense	-0.425854	7.21465	-3.12697	0.00454591	0.139772	-2.2424
Stim1	20866	protein_coding	-0.43486	7.32357	-3.12245	0.00459572	0.140498	-2.2626
Tm9sf3	107358	protein_coding	0.562901	6.29722	3.14191	0.00460742	0.140498	-2.14517
Calr	12317	protein_coding	0.595139	5.6193	3.12224	0.00461462	0.140498	-2.1054
Usp54	78787	protein_coding	-0.398065	7.57682	-3.11377	0.00469289	0.142417	-2.30482
Coa3	52469	protein_coding	0.745211	4.29669	3.11099	0.00472439	0.142909	-2.0079
Syne1	64009	protein_coding	-0.31764	10.25	-3.10806	0.00475785	0.143457	-2.44409
Rpl23	65019	protein_coding	0.500494	5.69095	3.10489	0.00479438	0.143737	-2.16432
Cebpd	12609	protein_coding	1.10001	3.27939	3.10458	0.00479791	0.143737	-2.11615
Gm11808	666586	protein_coding	0.452572	6.58093	3.10278	0.00481874	0.1439	-2.25517
Shank1	243961	protein_coding	0.526379	5.26115	3.09946	0.00485736	0.144441	-2.105
Spon1	233744	protein_coding	-0.419996	9.49658	-3.1406	0.00486774	0.144441	-2.41075
Rab3c	67295	protein_coding	0.470389	6.69697	3.09488	0.00491122	0.144482	-2.27216
Cdh13	12554	protein_coding	0.493537	6.9054	3.10981	0.00491704	0.144482	-2.28189
Tardbp	230908	protein_coding	0.497658	5.95856	3.09342	0.00492853	0.144482	-2.17934
Megf10	70417	protein_coding	-0.368022	8.07811	-3.09321	0.00493098	0.144482	-2.38295
Parp6	67287	protein_coding	-0.539498	5.67444	-3.08974	0.00497227	0.144831	-2.15354
Cdkal1	68916	protein_coding	-0.376532	7.98415	-3.08961	0.00497387	0.144831	-2.38546
R3hdm4	109284	protein_coding	0.816125	4.09946	3.08633	0.00501317	0.145522	-2.05036
AC162302.1			-0.520696	6.19156	-3.07725	0.00512374	0.148271	-2.22464
Dock4	238130	protein_coding	-0.336052	10.3249	-3.07026	0.0052105	0.149575	-2.53316
Pcyt2	68671	protein_coding	-0.536282	6.09669	-3.06964	0.00521821	0.149575	-2.24511
Kcnk1	16525	protein_coding	-0.437002	7.09949	-3.06714	0.00524967	0.149575	-2.36333
2900097C17Rik		lincRNA	0.446028	7.72502	3.09205	0.00525495	0.149575	-2.4154
Zfp275	27081	protein_coding	0.978673	3.40143	3.06639	0.00525901	0.149575	-2.1471
Mrfap1	67568	protein_coding	0.541726	5.6977	3.06594	0.00526481	0.149575	-2.23404
Stk32a	269019	protein_coding	-0.532046	8.88076	-3.24667	0.0053609	0.151843	-2.37417
G3bp2	23881	protein_coding	0.517252	6.12911	3.0503	0.0054658	0.154347	-2.30665
Eif4g2	13690	protein_coding	0.43558	6.60671	3.04725	0.00550586	0.15501	-2.37624
Eef1b2	55949	protein_coding	0.566211	5.09753	3.0449	0.00553696	0.155146	-2.19763
Tmem47	192216	protein_coding	0.418154	7.82189	3.0432	0.00555959	0.155146	-2.47599
Ndufb10	68342	protein_coding	0.594819	5.14391	3.04266	0.00556673	0.155146	-2.21005
Ppm1a	19042	protein_coding	0.450005	6.55378	3.04176	0.00557879	0.155146	-2.36944
Fam196a		protein_coding	-0.488484	5.81183	-3.04064	0.0055937	0.155146	-2.28475
Rabep1	54189	protein_coding	-0.360695	8.59778	-3.03728	0.00563878	0.155557	-2.53483
Cox7c	12867	protein_coding	0.443432	6.75259	3.03566	0.0056607	0.155557	-2.42185
Cd164	53599	protein_coding	0.673114	4.70068	3.03544	0.00566367	0.155557	-2.17672
Znrf3	407821	protein_coding	-0.398407	8.57341	-3.03593	0.00567507	0.155557	-2.54061
Phactr2	215789	protein_coding	-0.452781	6.5206	-3.03001	0.00573768	0.156173	-2.37432
Spp1	20750	protein_coding	0.672039	5.0463	3.0324	0.00576084	0.156173	-2.2347
Acot11	329910	protein_coding	-0.409583	7.71525	-3.0281	0.00576399	0.156173	-2.50523
Rpl8	26961	protein_coding	0.4524	6.41561	3.02487	0.00580855	0.156173	-2.40941
Lrrc8c	100604	protein_coding	-0.766395	4.97995	-3.03363	0.00581155	0.156173	-2.1968
Hnrnpf	98758	protein_coding	0.518123	5.59381	3.02322	0.00583161	0.156173	-2.30078
Car2	12349	protein_coding	0.409826	7.12663	3.0232	0.00583185	0.156173	-2.47827
Kdm3a	104263	protein_coding	-0.436123	6.82358	-3.02244	0.00584236	0.156173	-2.43294
Spcs2	66624	protein_coding	0.551398	6.11491	3.03533	0.00585814	0.156173	-2.35517
Osbpl3	71720	protein_coding	0.702815	4.62161	3.02085	0.00586463	0.156173	-2.20128
B3galt1	26877	protein_coding	-0.305963	10.8752	-3.01552	0.00593978	0.157725	-2.67457
Igsf21	230868	protein_coding	1.05586	3.52157	3.014	0.00596129	0.157847	-2.22346
Slco1c1	58807	protein_coding	-0.523355	6.36876	-3.01124	0.00600075	0.158444	-2.38443
Gm47423		antisense	-0.594169	5.11456	-3.00976	0.00602188	0.158554	-2.25634
Ndufc2	68197	protein_coding	0.510425	6.06928	3.00629	0.00607196	0.159147	-2.40075
Limch1	77569	protein_coding	-0.375109	9.32461	-3.00492	0.00609185	0.159147	-2.64265
Smim4	66487	protein_coding	-0.49801	6.0512	-3.00467	0.00609548	0.159147	-2.3904
Cdh10	320873	protein_coding	-0.333978	9.8275	-2.99974	0.00616756	0.16058	-2.6718
Gclm	14630	protein_coding	0.383067	7.00094	2.99431	0.00624777	0.161964	-2.54412
Sept9		protein_coding	0.933664	3.62448	2.99162	0.0062879	0.161964	-2.25326
Klri1	503550	protein_coding	-0.847563	4.01354	-2.99124	0.00629355	0.161964	-2.23925
Cldnd1	224250	protein_coding	0.580154	5.62282	2.99014	0.00631004	0.161964	-2.36015
Agt	11606	protein_coding	0.387021	7.52436	2.98849	0.00633495	0.161964	-2.59063
Btg1	12226	protein_coding	0.621571	5.06266	2.98845	0.00633556	0.161964	-2.31253
Stox2	71069	protein_coding	-0.354196	9.65312	-2.98802	0.00634204	0.161964	-2.69066
Mdk	17242	protein_coding	0.52681	5.2143	2.98361	0.00640886	0.163225	-2.33691
6430573F11Rik			-0.433143	6.46379	-2.98154	0.00644053	0.163586	-2.47915
Gm29514	102639375	antisense	-0.425608	7.27954	-2.97924	0.00647593	0.163804	-2.55966
Xbp1	22433	protein_coding	0.806493	3.93285	2.9787	0.00648415	0.163804	-2.26116
Pros1	19128	protein_coding	0.447292	6.06156	2.97522	0.00653806	0.16472	-2.45971
Elfn1	243312	protein_coding	1.02512	3.49002	2.97292	0.00657388	0.164807	-2.30881
Uqcrq	22272	protein_coding	0.491038	5.29715	2.97273	0.00657675	0.164807	-2.39692
Hmgn1	15312	protein_coding	0.621928	5.03125	2.97149	0.0065962	0.164852	-2.34112
Aldoa	11674	protein_coding	0.447412	6.39681	2.97023	0.00661601	0.164906	-2.53912
Aplp2	11804	protein_coding	0.377006	7.76693	2.96386	0.00671686	0.166615	-2.65491
Txndc12	66073	protein_coding	-0.636556	5.07291	-2.96365	0.00672023	0.166615	-2.34314
Rgs10	67865	protein_coding	1.25254	2.82522	2.95959	0.00678516	0.166814	-2.38856
Zbtb7c	207259	protein_coding	0.629356	5.79481	3.0124	0.00678808	0.166814	-2.419
Ccdc30	73332	protein_coding	0.668194	4.8424	2.95886	0.00679699	0.166814	-2.34383
Rps8	20116	protein_coding	0.432773	6.57246	2.9587	0.00679963	0.166814	-2.56477
Snx21	101113	protein_coding	-0.740019	4.33252	-2.95533	0.00685416	0.167658	-2.30639
Nrg2	100042150	protein_coding	-0.40208	7.66181	-2.9534	0.00688558	0.167658	-2.66891
Disp2	214240	protein_coding	0.565174	5.46091	2.95307	0.00689096	0.167658	-2.44529
Trappc6b	78232	protein_coding	0.461923	5.84871	2.9515	0.00691665	0.167658	-2.48646
Pth1r	19228	protein_coding	0.946353	3.65291	2.95107	0.00692372	0.167658	-2.33788
Wipf1	215280	protein_coding	-0.417599	7.52851	-2.94644	0.00700001	0.168891	-2.66069
Selenok	80795	protein_coding	0.536006	6.89137	3.03283	0.00701076	0.168891	-2.55763
Cmpk1	66588	protein_coding	0.613572	5.32508	2.94447	0.0070328	0.168945	-2.43143
Nudt10	102954	protein_coding	1.18348	2.9073	2.94349	0.00704916	0.168945	-2.44158
Cnnm2	94219	protein_coding	-0.453023	6.83797	-2.93913	0.0071223	0.170261	-2.62583
Itpr2	16439	protein_coding	-0.355229	8.05411	-2.93772	0.00714605	0.170393	-2.72033
Macrod1	107227	protein_coding	-0.437616	6.5764	-2.9319	0.0072452	0.172318	-2.60449
Ssr1	107513	protein_coding	0.473768	5.61942	2.92899	0.00729527	0.172902	-2.50128
Taz	66826	protein_coding	-0.497646	5.54229	-2.92832	0.00730675	0.172902	-2.46638
Atp6v1f	66144	protein_coding	0.622802	4.96909	2.92632	0.00734145	0.173219	-2.44257
Gatm	67092	protein_coding	0.390929	6.51116	2.92407	0.00738048	0.173219	-2.63949
Lpp	210126	protein_coding	-0.351099	8.51396	-2.92346	0.00739119	0.173219	-2.77805
Plp1	18823	protein_coding	0.464905	9.34611	3.05312	0.0073943	0.173219	-2.72893
Plcxd2	433022	protein_coding	0.992009	4.12404	2.95267	0.00743179	0.173662	-2.35633
Lrmda	76633	protein_coding	-0.559323	7.72782	-3.09129	0.00749592	0.174724	-2.62241
Cog4	102339	protein_coding	-0.621617	5.5451	-2.93314	0.0075562	0.17548	-2.50044
Ggact	223267	protein_coding	-0.488476	6.21145	-2.91298	0.00757639	0.17548	-2.60743
Vcan	13003	protein_coding	0.823502	4.74414	2.92568	0.00758467	0.17548	-2.39699
Reep5	13476	protein_coding	0.398137	6.67792	2.91085	0.00761463	0.175589	-2.67974
Pgm2	66681	protein_coding	-0.424478	7.01311	-2.9093	0.00764245	0.175589	-2.71653
Mro	71263	protein_coding	-0.549909	6.12169	-2.92619	0.00764576	0.175589	-2.57714
Nfyb	18045	protein_coding	0.98505	3.7313	2.90704	0.0076834	0.175595	-2.41341
Man1c1	230815	protein_coding	0.663279	4.94203	2.90613	0.00769982	0.175595	-2.455
Bambi	68010	protein_coding	0.837961	3.86677	2.90441	0.00775379	0.175595	-2.41251
Dock9	105445	protein_coding	-0.368049	7.41232	-2.90299	0.00775703	0.175595	-2.7495
Irf2bpl	238330	protein_coding	0.58631	4.92991	2.90217	0.00777201	0.175595	-2.46334
Kif24	109242	protein_coding	-0.658208	4.67157	-2.90127	0.00778856	0.175595	-2.43419
Gap43	14432	protein_coding	0.645399	5.57401	2.96087	0.00778974	0.175595	-2.52042
Cers4	67260	protein_coding	0.669927	4.97731	2.905	0.00779629	0.175595	-2.48325
Fam135b	70363	protein_coding	0.593076	6.91752	3.05055	0.00792943	0.178164	-2.62043
Hccs	15159	protein_coding	0.733371	4.16356	2.88848	0.00802671	0.179671	-2.43528
Ahnak	66395	protein_coding	1.08368	3.34173	2.88805	0.00803494	0.179671	-2.47699
Selenom	114679	protein_coding	0.671094	4.56953	2.88505	0.0080918	0.180511	-2.49644
Tceal9	22381	protein_coding	0.650715	4.54511	2.88324	0.00812625	0.180848	-2.47742
Sipa1l3	74206	protein_coding	-0.39473	6.92165	-2.87817	0.00822382	0.182475	-2.76462
Rit2	19762	protein_coding	0.429541	6.97175	2.87741	0.0082384	0.182475	-2.7744
Gm12353	108168933	protein_coding	-0.388038	6.82018	-2.87128	0.00835804	0.184323	-2.7673
Strbp	20744	protein_coding	-0.310017	8.97497	-2.87111	0.00836131	0.184323	-2.92088
Scyl1	78891	protein_coding	1.2257	3.0166	2.86971	0.00838878	0.184377	-2.59332
H2-D1	14964	protein_coding	0.833017	3.9764	2.86898	0.0084032	0.184377	-2.47516
Ghr	14600	protein_coding	-0.319563	8.72015	-2.86693	0.00844388	0.184836	-2.91246
Gab2	14389	protein_coding	-0.328945	8.60846	-2.86552	0.00847189	0.185016	-2.91284
Adcy5	224129	protein_coding	0.763648	4.19523	2.86419	0.00849828	0.185074	-2.49157
Rps6	20104	protein_coding	0.58156	5.1574	2.8628	0.0085261	0.185074	-2.58733
Sox13	20668	protein_coding	-0.725005	5.17533	-2.87884	0.00855293	0.185074	-2.53162
Scrg1	20284	protein_coding	-0.437436	6.59069	-2.86054	0.0085714	0.185074	-2.74736
Gm26721	105243235	lincRNA	-0.923219	3.76911	-2.86043	0.00857356	0.185074	-2.50076
Rab30	75985	protein_coding	-0.354473	8.16924	-2.85779	0.00862683	0.185269	-2.908
Cdh19	227485	protein_coding	-0.492917	8.6727	-3.0026	0.00863939	0.185269	-2.82162
Celsr2	53883	protein_coding	0.557417	5.61506	2.85693	0.0086442	0.185269	-2.64994
Sdc3	20970	protein_coding	0.388081	6.48012	2.85594	0.00866424	0.185269	-2.76007
Aak1	269774	protein_coding	-0.322823	8.13902	-2.85509	0.00868169	0.185269	-2.90796
Abi1	11308	protein_coding	-0.374293	8.20157	-2.85259	0.00873267	0.185932	-2.91347
Fam227b	75823	protein_coding	-0.51621	5.42484	-2.85087	0.00876796	0.186259	-2.60199
Scg3	20255	protein_coding	0.401401	7.20975	2.84975	0.008791	0.186325	-2.85826
Myo3a	667663	protein_coding	0.617564	4.67529	2.83737	0.0090494	0.191323	-2.5824
Nr6a1os	102640822	antisense	-0.676095	5.33671	-2.84495	0.0090734	0.191323	-2.60389
Lamp1	16783	protein_coding	0.3843	7.093	2.83554	0.00908822	0.191323	-2.88492
Col5a2	12832	protein_coding	0.669876	4.53637	2.83424	0.0091159	0.191475	-2.56487
Gm35722	102639396	lincRNA	-0.602674	5.32467	-2.83319	0.00913844	0.191518	-2.63742
Trmt13	229780	protein_coding	-0.562462	5.24812	-2.83124	0.00918011	0.191961	-2.63586
Lnx1	16924	protein_coding	-0.483646	6.08106	-2.8291	0.00922619	0.192494	-2.73977
Slc6a6	21366	protein_coding	0.634073	4.62844	2.82367	0.00934402	0.194466	-2.59798
Timp2	21858	protein_coding	0.57226	5.64223	2.84266	0.00939658	0.194466	-2.72432
Kcnd2	16508	protein_coding	-0.305329	11.9859	-2.82117	0.0093986	0.194466	-3.13926
Nat8f3	93674	protein_coding	-0.639496	6.37507	-2.95682	0.00940395	0.194466	-2.70582
Frmd4a	209630	protein_coding	-0.308595	10.7477	-2.81774	0.00947408	0.195289	-3.10378
Eef2	13629	protein_coding	0.472897	5.91292	2.81723	0.00948553	0.195289	-2.79063
Plcd1	18799	protein_coding	0.909078	3.63197	2.81527	0.00952903	0.195753	-2.59572
Per2	18627	protein_coding	-0.512647	5.44041	-2.80899	0.0096694	0.197685	-2.71116
Papd5			-0.422158	6.42777	-2.80897	0.00966993	0.197685	-2.85101
Acbd6	72482	protein_coding	-0.39854	6.58139	-2.80824	0.0096865	0.197685	-2.87087
Phgdh	236539	protein_coding	0.618734	4.66061	2.80684	0.00971797	0.197895	-2.64143
Clip1	56430	protein_coding	0.396375	6.46049	2.80288	0.00980808	0.198221	-2.87167
Pdcd6	18570	protein_coding	0.499258	5.179	2.80228	0.0098218	0.198221	-2.71555
Eif4a2	13682	protein_coding	0.430867	6.64	2.80115	0.00984773	0.198221	-2.90274
Cabp7	192650	protein_coding	0.763361	4.02768	2.80068	0.00985861	0.198221	-2.60772
Mgst1	56615	protein_coding	0.434736	5.67814	2.80065	0.00985925	0.198221	-2.79354
Tnfrsf11b	18383	protein_coding	0.97243	3.53001	2.79908	0.00989533	0.198221	-2.62732
Cadps	27062	protein_coding	0.336537	9.16973	2.799	0.00989721	0.198221	-3.08576
Mobp	17433	protein_coding	0.377343	7.47524	2.79872	0.00990361	0.198221	-3.00328
Dpysl3	22240	protein_coding	0.559014	5.03594	2.79712	0.00994069	0.198388	-2.69044
Usp24	329908	protein_coding	0.363897	7.03086	2.79652	0.00995442	0.198388	-2.95515
Nfe2l1	18023	protein_coding	0.423606	5.68343	2.79528	0.00998321	0.198538	-2.79414
Trmt11	73681	protein_coding	-0.585577	5.00735	-2.79422	0.0100079	0.198607	-2.67356
Arxes2	76976	protein_coding	0.399362	6.53155	2.79193	0.0100613	0.19873	-2.90162
Ogfrl1	70155	protein_coding	0.551542	5.33825	2.79143	0.0100731	0.19873	-2.75282
Atp2b4	381290	protein_coding	0.517958	5.39834	2.79123	0.0100779	0.19873	-2.75688
Atg4c	242557	protein_coding	-0.430111	5.85083	-2.78821	0.0101488	0.199384	-2.81453
Emb	13723	protein_coding	0.720554	4.26858	2.78608	0.0101992	0.199384	-2.64104
Gpx4	625249	protein_coding	0.477913	6.16435	2.78621	0.0102158	0.199384	-2.88373
Ppara	19013	protein_coding	-0.538929	5.77318	-2.78584	0.0102299	0.199384	-2.80839
Fgfr1	14182	protein_coding	0.380041	6.55424	2.78291	0.0102745	0.199384	-2.91951
Asic1	11419	protein_coding	-0.641806	4.90355	-2.78179	0.0103012	0.199384	-2.69129
Traf5	22033	protein_coding	0.656404	5.12129	2.80217	0.0103072	0.199384	-2.72535
Entpd1	12495	protein_coding	-0.584474	5.22663	-2.78127	0.0103139	0.199384	-2.74432
Lgr4	107515	protein_coding	-0.360344	7.01002	-2.78089	0.010323	0.199384	-2.97754
Glo1	109801	protein_coding	0.516044	5.0778	2.77995	0.0103454	0.199384	-2.75476
Gng2	14702	protein_coding	0.548157	5.02037	2.77765	0.0104009	0.199384	-2.75453
Adgrl3	319387	protein_coding	-0.281992	11.1223	-2.77703	0.0104159	0.199384	-3.20469
Tesk2	230661	protein_coding	-0.633944	6.71291	-2.96001	0.0104375	0.199384	-2.82132
Gm9493	102638448	processed_pseudogene	0.493817	5.24254	2.77496	0.010466	0.199384	-2.79349
Tjap1	74094	protein_coding	-0.668403	4.33542	-2.77456	0.0104758	0.199384	-2.66303
Eif3k	73830	protein_coding	0.79939	3.77562	2.77335	0.0105052	0.199384	-2.64774
Atp5k	11958	protein_coding	0.650295	4.54517	2.77302	0.0105134	0.199384	-2.69832
Rhoq	104215	protein_coding	-0.347719	8.59016	-2.7729	0.0105163	0.199384	-3.10326
Galm	319625	protein_coding	0.684736	4.31464	2.77289	0.0105163	0.199384	-2.66517
Hsp90b1	22027	protein_coding	0.47919	6.59763	2.79873	0.0105703	0.200002	-2.94092
Plekha6	240753	protein_coding	0.453929	6.19489	2.76534	0.0107022	0.201982	-2.91067
Vma21	67048	protein_coding	0.539691	5.18776	2.7647	0.0107182	0.201982	-2.78708
Sms	20603	protein_coding	0.481204	5.45678	2.75677	0.0109168	0.204337	-2.85447
Ankrd50	99696	protein_coding	0.822825	3.87448	2.75675	0.0109172	0.204337	-2.67778
Vegfa	22339	protein_coding	-0.397579	7.45729	-2.75627	0.0109295	0.204337	-3.05186
Gas7	14457	protein_coding	0.65296	4.69707	2.75623	0.0109306	0.204337	-2.75525
Zfp423	94187	protein_coding	-0.50518	7.73967	-2.88771	0.0109632	0.204384	-2.99878
Cpq	54381	protein_coding	-0.31089	9.00785	-2.75355	0.0109984	0.204384	-3.17191
Cnp	12799	protein_coding	0.471482	5.68694	2.75354	0.0109987	0.204384	-2.89132
Syt10	54526	protein_coding	0.988348	4.19269	2.82321	0.0110748	0.20539	-2.65909
Ptprn2	19276	protein_coding	0.575792	7.37729	2.94057	0.0111	0.205448	-2.94735
Hpse2	545291	protein_coding	-0.883395	3.37275	-2.75027	0.0111432	0.205686	-2.6956
Dab2ip	69601	protein_coding	-0.385543	6.43582	-2.74618	0.0111876	0.205686	-2.97693
Vash1	238328	protein_coding	-0.641876	4.6282	-2.74485	0.0112222	0.205686	-2.73084
Lmx1b	16917	protein_coding	0.999013	3.5557	2.74484	0.0112225	0.205686	-2.71401
Ppp1r11	76497	protein_coding	0.865896	3.79441	2.74449	0.0112315	0.205686	-2.7001
Hspbp1	66245	protein_coding	0.785702	3.91072	2.74397	0.0112449	0.205686	-2.7041
Sergef	27414	protein_coding	0.539398	4.99923	2.74218	0.0112915	0.206136	-2.80113
Adgrb3	210933	protein_coding	-0.268223	12.3204	-2.74075	0.011329	0.206418	-3.32463
Erbb4	13869	protein_coding	-0.264116	11.4408	-2.73862	0.0113847	0.206818	-3.29758
Tmem163	72160	protein_coding	0.621801	5.40663	2.77737	0.0113953	0.206818	-2.84255
Vdac1	22333	protein_coding	0.467096	6.09965	2.73674	0.0114344	0.207127	-2.97045
Hspa5	14828	protein_coding	0.49453	6.15375	2.74662	0.0114592	0.207174	-2.96665
Dnlz	52838	protein_coding	1.13305	3.09657	2.73408	0.0115047	0.20721	-2.78774
Chst2	54371	protein_coding	0.660563	4.85418	2.73406	0.0115055	0.20721	-2.78779
Pitpnm2	19679	protein_coding	-0.383893	7.37228	-2.73104	0.0115858	0.207899	-3.11991
Uqcrfs1	66694	protein_coding	0.517295	5.24428	2.73095	0.0115883	0.207899	-2.8617
Rel	19696	protein_coding	0.711741	4.27024	2.72928	0.0116331	0.208304	-2.73945
Tmem50a	71817	protein_coding	0.575121	4.89788	2.7264	0.0117105	0.209289	-2.80263
Atp7a	11977	protein_coding	-0.402405	6.17748	-2.72381	0.0117807	0.210061	-2.98129
Mgat4c	67569	protein_coding	-0.284321	11.7248	-2.72266	0.011812	0.210061	-3.34192
Tceal3	594844	protein_coding	0.902572	3.52801	2.72723	0.0119007	0.210061	-2.74402
Ttc23	67009	protein_coding	-0.408369	6.48082	-2.71935	0.0119025	0.210061	-3.04244
Sycp2	320558	protein_coding	-0.403861	6.49841	-2.71914	0.0119082	0.210061	-3.0423
Zbtb16	235320	protein_coding	-0.641941	8.1813	-3.01432	0.0119092	0.210061	-2.98964
Gm10073	100042734	protein_coding	0.420434	6.41673	2.71904	0.011911	0.210061	-3.05307
Elovl2	54326	protein_coding	-0.472942	5.66437	-2.7152	0.0120168	0.210877	-2.91803
Hddc2	69692	protein_coding	-0.527864	5.19987	-2.71497	0.0120232	0.210877	-2.86678
Rpl22	19934	protein_coding	0.677186	4.57155	2.71373	0.0120577	0.210877	-2.79396
Itgav	16410	protein_coding	-0.327096	7.85299	-2.71346	0.012065	0.210877	-3.19558
Timp3	21859	protein_coding	0.326205	7.45487	2.71328	0.0120701	0.210877	-3.16108
Gm42439		antisense	-0.625919	4.96713	-2.71235	0.0120959	0.210933	-2.82492
Zfp641	239652	protein_coding	-0.411756	6.04646	-2.70937	0.012179	0.211988	-3.00313
Polr3h	78929	protein_coding	-0.468285	6.10296	-2.70823	0.0122111	0.21215	-3.02216
Lrrc57	66606	protein_coding	0.810131	3.45502	2.70394	0.0123322	0.213808	-2.77798
Mast4	328329	protein_coding	-0.345882	9.70369	-2.71712	0.0123528	0.213808	-3.30012
Degs1	13244	protein_coding	0.541518	5.34922	2.7034	0.0123751	0.213808	-2.95606
Fau	14109	protein_coding	0.40659	5.86378	2.70107	0.0124137	0.214057	-3.02854
Emp2	13731	protein_coding	0.568174	4.89635	2.70032	0.0124353	0.214057	-2.89509
Rpl28	19943	protein_coding	0.496595	5.4419	2.69819	0.0124964	0.214692	-2.96877
Usp40	227334	protein_coding	-0.398397	6.45277	-2.69649	0.0125452	0.214692	-3.07904
Olfr1033	258571	protein_coding	0.606574	4.55527	2.69604	0.0125583	0.214692	-2.83847
Bcas1	76960	protein_coding	0.391533	6.65623	2.69583	0.0125641	0.214692	-3.14611
Zfp961	234413	protein_coding	-0.509827	5.69391	-2.69355	0.0126303	0.215387	-2.96733
Arf5	11844	protein_coding	0.588646	5.54992	2.72596	0.0126508	0.215387	-2.95419
Lap3	66988	protein_coding	0.571966	4.784	2.69118	0.012699	0.215733	-2.87153
Tmem106b	71900	protein_coding	0.356343	6.72364	2.69007	0.0127316	0.215733	-3.1406
Cadm1	54725	protein_coding	-0.377095	9.34159	-2.73234	0.0127431	0.215733	-3.29
Rragd	52187	protein_coding	0.804675	4.10543	2.68898	0.0127635	0.215733	-2.80637
Sh3gl3	20408	protein_coding	0.74235	4.28428	2.68812	0.0127886	0.215767	-2.8351
Olig1	50914	protein_coding	0.401592	5.88726	2.68708	0.012819	0.215891	-3.03407
Cab39	12283	protein_coding	0.407401	6.54588	2.68542	0.012868	0.216327	-3.12487
Arrb1	109689	protein_coding	-0.451678	6.97086	-2.70302	0.012961	0.217155	-3.14119
Garem1	381126	protein_coding	-0.337266	7.72025	-2.68219	0.0129638	0.217155	-3.24686
Hbegf	15200	protein_coding	1.08993	3.57375	2.6814	0.0129873	0.217159	-2.83406
Kcnt1	227632	protein_coding	-0.428617	5.9769	-2.68052	0.0130135	0.21721	-3.05547
Klf6	23849	protein_coding	0.847544	3.92935	2.67896	0.01306	0.217597	-2.81805
Golga7	57437	protein_coding	0.558057	4.9565	2.67579	0.0131554	0.218576	-2.92075
S100a1	20193	protein_coding	0.503183	5.26313	2.67521	0.0131728	0.218576	-2.97596
Prox2	73422	protein_coding	-1.10417	3.09496	-2.67465	0.0131895	0.218576	-2.86194
Efcab14	230648	protein_coding	0.423757	6.25694	2.6739	0.0132123	0.218576	-3.11135
Gm26518		lincRNA	-0.526249	5.45607	-2.67073	0.0133085	0.219778	-2.9979
Sept11		protein_coding	0.574286	4.78519	2.66888	0.0133651	0.220324	-2.90403
Fgfrl1	116701	protein_coding	0.747765	4.23492	2.66713	0.0134185	0.220612	-2.86121
Lxn	17035	protein_coding	0.512019	5.5908	2.66677	0.0134298	0.220612	-3.0274
Auts2	319974	protein_coding	-0.309836	10.6099	-2.66514	0.0134798	0.220855	-3.42424
Ranbp1	19385	protein_coding	0.761069	4.3531	2.66686	0.0134936	0.220855	-2.87361
Rbm18	67889	protein_coding	0.615028	4.4361	2.66399	0.0135155	0.220855	-2.87351
Sgsm1	52850	protein_coding	0.621322	4.59095	2.6626	0.0135583	0.221169	-2.9059
Ppfibp1	67533	protein_coding	0.681838	4.31093	2.66148	0.0135932	0.221352	-2.87324
Asap3	230837	protein_coding	0.605126	4.8782	2.65745	0.0137189	0.222924	-2.91992
Fnbp1l	214459	protein_coding	-0.307555	7.65958	-2.65627	0.0137558	0.222924	-3.29447
Txnrd1	50493	protein_coding	0.6347	4.41758	2.6561	0.0137613	0.222924	-2.89631
Kcna2	16490	protein_coding	0.563792	6.43996	2.75631	0.0137955	0.22309	-3.0919
Msi2	76626	protein_coding	-0.330266	10.9036	-2.66997	0.013958	0.225329	-3.44978
Sycp2l	637277	protein_coding	-1.23961	2.83066	-2.64717	0.0140447	0.22575	-2.97673
Etv4	18612	protein_coding	-0.508842	5.8301	-2.64709	0.0140473	0.22575	-3.05359
Ambra1	228361	protein_coding	-0.28582	8.8724	-2.6468	0.0140566	0.22575	-3.39129
Gli2	14633	protein_coding	-0.365837	7.8391	-2.646	0.0140823	0.225775	-3.32415
Rps27a	78294	protein_coding	0.423915	5.99138	2.64089	0.0142472	0.227245	-3.15627
Acap2	78618	protein_coding	-0.309688	8.41696	-2.63897	0.0143096	0.227245	-3.38668
Smim15	75616	protein_coding	0.665196	4.0421	2.63883	0.0143141	0.227245	-2.90446
G6pdx	14381	protein_coding	-0.907846	3.47416	-2.63845	0.0143266	0.227245	-2.90584
Slc6a9	14664	protein_coding	-0.326495	7.2665	-2.63817	0.0143359	0.227245	-3.29148
St8sia5	225742	protein_coding	-0.667782	4.78039	-2.63796	0.0143427	0.227245	-2.92588
Myo5a	17918	protein_coding	0.364462	6.71486	2.6371	0.0143706	0.227245	-3.24788
Gadd45g	23882	protein_coding	0.521459	4.89286	2.63665	0.0143855	0.227245	-3.00723
Slc39a1	30791	protein_coding	0.840149	3.78808	2.63643	0.0143927	0.227245	-2.89588
Adam12	11489	protein_coding	0.689236	4.79291	2.63463	0.0144837	0.228074	-2.96088
Selenof	93684	protein_coding	0.428313	6.45342	2.62973	0.0146139	0.228074	-3.23759
Rhoa	11848	protein_coding	0.369499	6.69235	2.62968	0.0146155	0.228074	-3.26646
Cables1	63955	protein_coding	-0.400623	7.79535	-2.6566	0.0146527	0.228074	-3.33837
Il15ra	16169	protein_coding	-0.498841	5.26923	-2.62852	0.0146544	0.228074	-3.05315
Rbfox3	52897	protein_coding	0.529506	5.84453	2.65542	0.0146685	0.228074	-3.13362
Gm41077	105245650	antisense	-0.595047	4.72927	-2.6277	0.0146815	0.228074	-2.98135
Prkdc	19090	protein_coding	-0.358137	6.6567	-2.62734	0.0146936	0.228074	-3.25382
Dnajb14	70604	protein_coding	0.396323	6.60441	2.62733	0.0146941	0.228074	-3.24211
Nfia	18027	protein_coding	-0.305847	10.9864	-2.62791	0.014695	0.228074	-3.51566
Fam19a1		protein_coding	-0.34006	8.77481	-2.62776	0.0147136	0.228074	-3.43142
Uevld	54122	protein_coding	0.62233	4.37789	2.62596	0.0147397	0.228099	-2.94588
Nup160	59015	protein_coding	0.530253	5.06051	2.62458	0.014786	0.228325	-3.05016
Tmem196	217951	protein_coding	0.620805	4.62148	2.62366	0.0148172	0.228325	-2.97382
Desi2	78825	protein_coding	-0.301484	8.19209	-2.62335	0.0148275	0.228325	-3.40471
Ammecr1	56068	protein_coding	-0.579615	5.74202	-2.67279	0.0149149	0.22924	-3.10468
Ubqln2	54609	protein_coding	0.532815	5.01644	2.62014	0.014936	0.22924	-3.05509
Ptn	19242	protein_coding	0.351741	7.44817	2.61846	0.0149932	0.229268	-3.36474
Whamm	434204	protein_coding	-0.493568	5.34107	-2.61814	0.0150042	0.229268	-3.05426
Chd3	216848	protein_coding	0.464197	5.16914	2.61753	0.0150248	0.229268	-3.09204
Zfp692	103836	protein_coding	-0.562262	4.77858	-2.61705	0.0150412	0.229268	-3.0076
Iqch	78250	protein_coding	-0.516868	5.50822	-2.61649	0.0150605	0.229268	-3.12072
Cfl1	12631	protein_coding	0.599311	6.04939	2.73071	0.0151028	0.229335	-3.1316
Rcan3	53902	protein_coding	0.704782	4.0285	2.6139	0.0151493	0.229335	-2.95296
Camk2a	12322	protein_coding	0.462406	5.45114	2.61353	0.0151621	0.229335	-3.1357
Ptprg	19270	protein_coding	-0.390188	9.65405	-2.68833	0.015174	0.229335	-3.43
Txndc9	98258	protein_coding	0.56703	4.53679	2.61204	0.0152136	0.229335	-3.01182
Itpr1	16438	protein_coding	-0.340742	8.43686	-2.61081	0.015256	0.229335	-3.44418
Tmem229a	319832	protein_coding	0.361561	6.67061	2.60966	0.0152958	0.229335	-3.29333
Naaa	67111	protein_coding	0.812881	3.9358	2.60808	0.0153507	0.229335	-2.94309
Cphx3		protein_coding	-1.17716	3.08027	-2.60801	0.0153533	0.229335	-2.98453
Golph3	66629	protein_coding	0.406871	6.06232	2.60801	0.0153533	0.229335	-3.21948
Tmem241	338363	protein_coding	-0.446491	5.84217	-2.6069	0.015392	0.229335	-3.15754
Npc2	67963	protein_coding	0.527808	5.60794	2.622	0.0154052	0.229335	-3.16169
Gm37679	115487136	antisense	-0.367606	6.76119	-2.6053	0.0154479	0.229335	-3.31918
Gm973	381260	protein_coding	-0.33732	7.91166	-2.60496	0.0154596	0.229335	-3.41318
Dgkb	217480	protein_coding	-0.294206	10.4768	-2.60477	0.0154664	0.229335	-3.54383
Reep1	52250	protein_coding	0.403274	6.57176	2.60463	0.0154714	0.229335	-3.28764
Tmem59	56374	protein_coding	0.405892	7.11404	2.62104	0.0155047	0.229335	-3.35702
Lrp3	435965	protein_coding	-0.613933	4.70977	-2.60307	0.0155261	0.229335	-3.0177
Hspe1	15528	protein_coding	0.652312	4.95639	2.64668	0.0155311	0.229335	-3.06502
Paxbp1	67367	protein_coding	-0.427215	6.29071	-2.59954	0.0156507	0.230736	-3.24772
Itm2c	64294	protein_coding	0.343341	7.46953	2.59865	0.0156824	0.23084	-3.41338
Cald1	109624	protein_coding	0.658137	4.01502	2.59624	0.0157684	0.231451	-2.99694
Fundc1	72018	protein_coding	0.550116	4.84938	2.59503	0.0158114	0.231451	-3.07133
Erbin	59079	protein_coding	0.336223	7.84425	2.59493	0.0158151	0.231451	-3.44069
Gm20300	100504586	lincRNA	0.733284	3.7878	2.59471	0.0158229	0.231451	-2.96755
Kctd8	243043	protein_coding	0.638323	7.06275	2.81419	0.0158786	0.231795	-3.20193
Pdlim2	213019	protein_coding	0.6544	4.19428	2.59267	0.0158961	0.231795	-2.99375
Zfp407	240476	protein_coding	-0.345141	7.38888	-2.58802	0.0160643	0.233883	-3.40991
9330159F19Rik	212448	protein_coding	-0.354258	6.65399	-2.58649	0.0161198	0.234127	-3.34241
Cnksr3	215748	protein_coding	-0.46925	6.01874	-2.58981	0.0161386	0.234127	-3.26214
9430041J12Rik	77323	antisense	-0.32533	7.74486	-2.5855	0.0161562	0.234127	-3.45077
Eef1a1	13627	protein_coding	0.336327	7.21009	2.58323	0.0162393	0.234967	-3.41869
Atp13a5	268878	protein_coding	-0.398803	6.44213	-2.58168	0.0162961	0.235393	-3.31495
Vcp	269523	protein_coding	-0.46448	5.41654	-2.58043	0.0163424	0.235393	-3.16441
Chmp4b	75608	protein_coding	0.386727	6.21544	2.58022	0.01635	0.235393	-3.30655
Nudt7	67528	protein_coding	-0.807325	3.75019	-2.57969	0.0163695	0.235393	-2.99165
N4bp1	80750	protein_coding	0.560697	5.13817	2.57725	0.01646	0.236331	-3.12127
Fbxl17	50758	protein_coding	-0.303352	9.36746	-2.57595	0.0165086	0.236665	-3.56231
Sh3rf3	237353	protein_coding	-0.373679	6.52537	-2.57456	0.0165602	0.237041	-3.3374
Elf2	69257	protein_coding	-0.426276	6.21884	-2.57052	0.0167121	0.238619	-3.3069
Atp5e	67126	protein_coding	0.428157	5.52033	2.57027	0.0167215	0.238619	-3.2551
Smarcd2	83796	protein_coding	-0.511783	4.99469	-2.56888	0.016774	0.238811	-3.11348
Chd5	269610	protein_coding	0.665155	4.46912	2.56838	0.0167927	0.238811	-3.07183
9630028H03Rik	320684	antisense	-0.92603	7.49453	-3.01821	0.0168116	0.238811	-3.13349
Nr3c2	110784	protein_coding	-0.291239	9.27832	-2.56654	0.0168626	0.239173	-3.57439
Cuedc1	103841	protein_coding	-0.322298	7.63348	-2.56507	0.0169185	0.239601	-3.47769
Cdkn2aip	70925	protein_coding	0.97845	3.0247	2.56251	0.0170165	0.2406	-3.0394
Pgm3	109785	protein_coding	-0.76468	3.9247	-2.56033	0.0171002	0.2406	-3.02642
Crls1	66586	protein_coding	0.564275	4.45747	2.55995	0.0171147	0.2406	-3.09071
Mrpl48	52443	protein_coding	-0.473459	5.65241	-2.5594	0.0171361	0.2406	-3.22279
Grk3	320129	protein_coding	-0.318408	7.91094	-2.55854	0.0171694	0.2406	-3.51276
Slc10a7	76775	protein_coding	-0.498602	7.36836	-2.67569	0.0171846	0.2406	-3.37586
Polr1d	20018	protein_coding	0.605804	4.28273	2.55804	0.0171886	0.2406	-3.06532
Pde3a	54611	protein_coding	0.748203	3.7877	2.55788	0.0171949	0.2406	-3.04765
Gm47071		antisense	-0.846638	3.58767	-2.5548	0.0173144	0.24191	-3.03433
Cavin3	109042	protein_coding	0.760864	4.18526	2.56221	0.0173472	0.241966	-3.06989
Apod	11815	protein_coding	0.458556	6.06359	2.55957	0.0173869	0.241966	-3.33959
Chd3os			0.607027	5.30849	2.61213	0.0174075	0.241966	-3.20582
Slc12a5	57138	protein_coding	0.563952	6.04966	2.63667	0.017422	0.241966	-3.26951
Cebpb	12608	protein_coding	0.627671	4.6595	2.55097	0.0174642	0.242193	-3.1419
Hs3st2	195646	protein_coding	1.6661	2.40058	2.59982	0.0175292	0.242627	-3.16242
Gng12	14701	protein_coding	-0.342395	6.91588	-2.54858	0.0175584	0.242627	-3.44567
Camk2d	108058	protein_coding	0.26697	9.06588	2.5482	0.0175734	0.242627	-3.60593
Ivd	56357	protein_coding	-0.417394	6.74929	-2.55589	0.0176244	0.242972	-3.42276
Fgf1	14164	protein_coding	-0.329403	7.63905	-2.54383	0.0177468	0.244299	-3.52247
C230088H06Rik	320691	lincRNA	-0.492808	5.22124	-2.54223	0.0178108	0.244723	-3.21674
Utp6	216987	protein_coding	-0.583854	4.77433	-2.54175	0.0178299	0.244723	-3.14263
Lin52	217708	protein_coding	-0.389352	6.86392	-2.54044	0.0178823	0.244987	-3.45313
Vcam1	22329	protein_coding	0.437056	5.45462	2.53996	0.0179016	0.244987	-3.26058
Mrps27	218506	protein_coding	0.589747	4.42373	2.53857	0.0179578	0.245397	-3.1165
Gm15336		antisense	-0.529866	5.05175	-2.53663	0.0180361	0.246092	-3.20793
Gng11	66066	protein_coding	0.780297	3.96503	2.536	0.0180613	0.246092	-3.08686
Gabarapl2	93739	protein_coding	0.497468	5.92737	2.56723	0.0181481	0.246156	-3.34816
Cklf	75458	protein_coding	-0.641299	4.49166	-2.53363	0.0181577	0.246156	-3.11968
Mob3b	214944	protein_coding	0.506191	5.27532	2.53345	0.0181652	0.246156	-3.23817
Tgoln1	22134	protein_coding	0.464285	5.6802	2.53289	0.0181879	0.246156	-3.31113
Rplp1	56040	protein_coding	0.50175	5.5004	2.53265	0.0181977	0.246156	-3.29503
Arl15	218639	protein_coding	-0.374678	8.28702	-2.5626	0.0182848	0.246972	-3.56972
Jade1	269424	protein_coding	0.64582	4.31863	2.52988	0.0183109	0.246972	-3.12599
Rgs7	24012	protein_coding	-0.317928	8.99912	-2.52581	0.0184787	0.248876	-3.64287
Ctnnd2	18163	protein_coding	-0.274062	11.6158	-2.52491	0.0185162	0.249022	-3.74968
Pid1	98496	protein_coding	-0.334041	8.56446	-2.52249	0.0186526	0.250107	-3.62652
4932443L11Rik	78899	antisense	-0.514967	5.05108	-2.52159	0.0186541	0.250107	-3.24472
Nucks1	98415	protein_coding	0.388035	6.2665	2.52104	0.0186771	0.250107	-3.42024
Stk38	106504	protein_coding	-0.388433	6.20041	-2.51952	0.018741	0.25038	-3.39912
Romo1	67067	protein_coding	0.645531	3.94576	2.51928	0.0187511	0.25038	-3.13175
Gm12236	108167901	antisense	-1.06026	3.4836	-2.53173	0.0188469	0.250945	-3.09359
Nop10	66181	protein_coding	0.764747	4.09093	2.51913	0.0188471	0.250945	-3.12962
Pgrmc2	70804	protein_coding	0.753224	4.17896	2.51554	0.0189083	0.251028	-3.12237
Ccdc141	545428	protein_coding	-0.303403	8.19607	-2.51471	0.0189438	0.251028	-3.6251
Lifr	16880	protein_coding	-0.356244	7.52574	-2.51391	0.0189773	0.251028	-3.58061
Fam98b	68215	protein_coding	0.69788	3.94515	2.51277	0.019026	0.251028	-3.12106
Ndufv3	78330	protein_coding	0.762898	4.38449	2.52887	0.0190491	0.251028	-3.14405
Gm34868	102638265	antisense	-0.826999	3.58588	-2.51128	0.0190895	0.251028	-3.10775
Psenen	66340	protein_coding	0.587207	4.28918	2.5109	0.0191058	0.251028	-3.1909
Clstn1	65945	protein_coding	0.365142	6.83072	2.5103	0.0191314	0.251028	-3.53347
Pin1	23988	protein_coding	0.741386	3.69231	2.51005	0.0191418	0.251028	-3.13071
Ddx3x	13205	protein_coding	0.379975	6.62883	2.50939	0.0191701	0.251028	-3.50308
Ptprm	19274	protein_coding	-0.270336	9.04382	-2.50929	0.0191745	0.251028	-3.68045
S1pr1	13609	protein_coding	0.377851	7.12045	2.51033	0.0192207	0.251028	-3.5534
Igfbp7	29817	protein_coding	0.868203	3.51969	2.50801	0.0192292	0.251028	-3.11435
Tsn	22099	protein_coding	0.424159	5.55923	2.50744	0.0192538	0.251028	-3.34411
Stmn1	16765	protein_coding	0.413809	6.17987	2.50739	0.0192562	0.251028	-3.45094
Zdhhc9	208884	protein_coding	0.858899	3.55549	2.50433	0.019388	0.252269	-3.1198
Rab6a	19346	protein_coding	0.442687	7.07168	2.56072	0.0194053	0.252269	-3.51144
Ank1	11733	protein_coding	0.541514	5.55953	2.51627	0.0196129	0.254135	-3.33571
Syt11	229521	protein_coding	0.365961	7.84161	2.51599	0.0196247	0.254135	-3.6234
Ube2ql1	76980	protein_coding	0.774814	3.59671	2.49876	0.0196304	0.254135	-3.13274
Rpn2	20014	protein_coding	0.430787	5.25149	2.49743	0.0196887	0.254536	-3.32747
Bzw1	66882	protein_coding	0.492135	5.12485	2.49348	0.0198631	0.255799	-3.30483
Tst	22117	protein_coding	0.505441	4.93555	2.49295	0.0198867	0.255799	-3.29228
Hspa4l	18415	protein_coding	0.40264	6.63442	2.4937	0.0198902	0.255799	-3.52458
Col27a1	373864	protein_coding	0.571528	4.60807	2.49258	0.0199027	0.255799	-3.21878
Plppr5	75769	protein_coding	0.555735	4.81676	2.49152	0.0199497	0.255799	-3.26331
Srp14	20813	protein_coding	0.498426	5.11891	2.49137	0.0199564	0.255799	-3.31015
Dnajc19	67713	protein_coding	-0.39264	5.93371	-2.49084	0.01998	0.255799	-3.41659
Slc30a10	226781	protein_coding	0.674894	4.17009	2.49028	0.0200053	0.255799	-3.18868
Foxn3	71375	protein_coding	-0.273369	9.13813	-2.48933	0.0200477	0.255991	-3.72768
Ephb2	13844	protein_coding	0.831627	4.34572	2.52706	0.0200998	0.256239	-3.16248
Ntrk3	18213	protein_coding	-0.273369	9.00065	-2.4872	0.0201426	0.256239	-3.72345
Psph	100678	protein_coding	0.708671	3.91574	2.48705	0.0201493	0.256239	-3.17172
Stambpl1	76630	protein_coding	-0.373117	6.15034	-2.48533	0.0202267	0.256252	-3.46542
Arhgef7	54126	protein_coding	-0.462518	5.50658	-2.48511	0.0202365	0.256252	-3.36488
Lgi3	213469	protein_coding	0.61063	4.51142	2.48462	0.0202589	0.256252	-3.24439
Omg	18377	protein_coding	0.419098	5.68716	2.48459	0.02026	0.256252	-3.41596
Dctn4	67665	protein_coding	-0.358112	6.68234	-2.48181	0.0203856	0.257493	-3.54707
2010111I01Rik		protein_coding	-0.306234	7.63212	-2.48119	0.0204139	0.257502	-3.65562
Mtf2	17765	protein_coding	-0.379904	6.47529	-2.47904	0.0205117	0.257947	-3.51292
Commd8	27784	protein_coding	0.639374	4.00365	2.47885	0.0205206	0.257947	-3.18743
Rpl24	68193	protein_coding	0.448553	5.66746	2.4786	0.020532	0.257947	-3.42649
Fign	60344	protein_coding	0.73115	4.81071	2.52894	0.0206397	0.258952	-3.23489
Lrrc47	72946	protein_coding	0.824615	3.26365	2.47404	0.020741	0.259875	-3.17019
Rab31	106572	protein_coding	-0.32676	7.88531	-2.4719	0.0208398	0.26066	-3.69036
Gm28305		protein_coding	-0.993242	3.10252	-2.4712	0.0208722	0.26066	-3.1977
Eif1b	68969	protein_coding	0.510685	5.47994	2.47946	0.0208874	0.26066	-3.40912
Atp1a2	98660	protein_coding	-0.245191	10.6906	-2.46718	0.0210593	0.262455	-3.83336
Plpp4	381925	protein_coding	0.608175	5.21658	2.51155	0.021165	0.263422	-3.34738
Pcolce2	76477	protein_coding	-0.801971	3.66261	-2.46387	0.0212142	0.263683	-3.18687
Sypl	19027	protein_coding	0.398049	6.15659	2.46213	0.0212964	0.264323	-3.53977
Arf3	11842	protein_coding	0.615843	5.58522	2.532	0.0213223	0.264323	-3.36174
Gabbr1	54393	protein_coding	0.303076	7.54935	2.46048	0.0213746	0.26462	-3.68856
Ndufs7	75406	protein_coding	0.488616	5.14532	2.45964	0.0214142	0.26476	-3.4046
Ccdc77	67200	protein_coding	-0.565833	4.95414	-2.45667	0.0215555	0.266155	-3.34332
Klf12	16597	protein_coding	-0.275739	9.72001	-2.45548	0.0216126	0.266508	-3.8184
Smarcc1	20588	protein_coding	-0.361108	6.33357	-2.45481	0.0216446	0.266551	-3.55438
Sall3	20689	protein_coding	-0.415032	5.93805	-2.4534	0.0217122	0.266582	-3.49632
Nudt4	71207	protein_coding	0.451899	5.46156	2.45223	0.0217688	0.266582	-3.44592
Pan3	72587	protein_coding	-0.31577	7.86921	-2.45184	0.0217874	0.266582	-3.72681
Il1rapl1	331461	protein_coding	-0.232741	11.317	-2.45177	0.0217908	0.266582	-3.88721
Slc35f6	74919	protein_coding	0.745008	3.43843	2.45091	0.0218324	0.266582	-3.20821
Pgap2	233575	protein_coding	-0.428071	6.0001	-2.45042	0.0218561	0.266582	-3.49508
Pcmtd1	319263	protein_coding	-0.273791	7.76149	-2.44994	0.0218793	0.266582	-3.72349
Ajap1	230959	protein_coding	0.546034	4.71419	2.44954	0.0218987	0.266582	-3.3398
Serpina3n	20716	protein_coding	1.20849	2.84769	2.44943	0.0219038	0.266582	-3.25145
Prkce	18754	protein_coding	0.301274	7.78969	2.44581	0.0220802	0.268379	-3.73644
Pfdn2	18637	protein_coding	0.46586	5.35447	2.44419	0.0221594	0.268992	-3.4357
Mcc	328949	protein_coding	-0.337237	8.33464	-2.44864	0.0223096	0.270465	-3.76848
Slc30a1	22782	protein_coding	0.714685	3.74047	2.44036	0.0223478	0.270576	-3.2314
Vps54	245944	protein_coding	-0.347394	6.73787	-2.43967	0.0223814	0.270633	-3.63546
Mrpl17	27397	protein_coding	0.628896	4.2945	2.43771	0.0224785	0.271456	-3.29127
Cadm4	260299	protein_coding	0.36085	6.47403	2.43623	0.0225524	0.271996	-3.61905
Sdhaf4	68002	protein_coding	0.496702	4.66811	2.43448	0.0226397	0.272193	-3.3697
Kcnb1	16500	protein_coding	0.496908	4.83281	2.43319	0.0227041	0.272193	-3.38884
Agpat1	55979	protein_coding	0.739719	3.68166	2.43205	0.0227611	0.272193	-3.24582
Gk	14933	protein_coding	-0.306732	7.59219	-2.43187	0.0227701	0.272193	-3.74076
Crlf3	54394	protein_coding	-0.371009	6.7224	-2.43124	0.0228019	0.272193	-3.65469
Syn1	20964	protein_coding	0.439593	5.75644	2.43019	0.0228548	0.272193	-3.53582
Fez1	235180	protein_coding	0.365717	6.32166	2.42899	0.0229154	0.272193	-3.62957
Calb1	12307	protein_coding	0.814142	3.38885	2.42656	0.0230382	0.272193	-3.24747
D1Ertd622e		protein_coding	0.503334	5.16228	2.42616	0.0230589	0.272193	-3.44163
Ildr2	100039795	protein_coding	0.416774	5.84492	2.42614	0.02306	0.272193	-3.53692
AU040320	100317	protein_coding	-0.382639	6.13929	-2.42602	0.0230658	0.272193	-3.58555
Olfm1	56177	protein_coding	0.456783	5.20632	2.42554	0.0230903	0.272193	-3.47651
Numb	18222	protein_coding	-0.334271	7.024	-2.42522	0.0231064	0.272193	-3.69499
Tmem176a	66058	protein_coding	0.63092	4.06809	2.4243	0.0231535	0.272193	-3.29242
D230017M19Rik	320933	lincRNA	-0.593938	4.32211	-2.42388	0.0231751	0.272193	-3.30893
Snx5	69178	protein_coding	0.413345	5.50247	2.42382	0.0231779	0.272193	-3.50902
Jakmip1	76071	protein_coding	0.30063	7.27032	2.42326	0.0232065	0.272193	-3.73869
Pdcd6ip	18571	protein_coding	0.42235	5.6399	2.42314	0.0232126	0.272193	-3.51743
Camkk2	207565	protein_coding	0.525483	4.78829	2.42305	0.0232172	0.272193	-3.37121
Erg28	58520	protein_coding	0.487114	5.16809	2.42273	0.0232334	0.272193	-3.46403
Vti1a	53611	protein_coding	-0.300814	8.34497	-2.42138	0.0233027	0.272193	-3.82074
Mapk3	26417	protein_coding	0.821132	3.78524	2.42058	0.023344	0.272193	-3.26371
Fundc2	67391	protein_coding	0.606788	4.22439	2.42047	0.0233494	0.272193	-3.31466
B4galt5	56336	protein_coding	0.605641	4.5254	2.41993	0.0233772	0.272193	-3.355
Mcf2l	17207	protein_coding	0.578478	4.57716	2.4199	0.0233788	0.272193	-3.34183
Pfn1	18643	protein_coding	0.661298	4.73213	2.44144	0.0234046	0.272193	-3.36303
B3gat3	72727	protein_coding	0.491282	4.90672	2.41933	0.0234085	0.272193	-3.4142
Gm48099		lincRNA	0.495513	4.9467	2.4192	0.0234152	0.272193	-3.44013
Cmss1	66497	protein_coding	0.319943	8.36096	2.41947	0.0234887	0.272193	-3.83847
Cfl2	12632	protein_coding	0.435608	5.73074	2.41768	0.0234934	0.272193	-3.56375
Fam19a4		protein_coding	-0.650458	4.5736	-2.41706	0.0235256	0.272193	-3.32503
Atp6ap1	54411	protein_coding	0.51019	5.53965	2.42717	0.0235481	0.272193	-3.50162
Gm11266	102635783	antisense	-0.388922	6.74794	-2.41657	0.0235508	0.272193	-3.67153
Nkx2-2os	100313531	antisense	-0.464213	5.86702	-2.41541	0.023611	0.272193	-3.54512
Uqcc1	56046	protein_coding	-0.401324	5.95592	-2.41477	0.0236445	0.272193	-3.56017
Ptbp3	230257	protein_coding	0.455484	5.4117	2.41475	0.0236451	0.272193	-3.49407
Extl2	58193	protein_coding	0.490976	4.82392	2.414	0.0236843	0.272193	-3.42314
Wdr12	57750	protein_coding	-0.558288	4.69201	-2.41311	0.0237308	0.272193	-3.36981
Plin3	66905	protein_coding	0.80182	3.44388	2.41302	0.0237356	0.272193	-3.27026
Tlk2	24086	protein_coding	-0.344629	7.17219	-2.41219	0.0237786	0.272193	-3.73673
Atp5j	11957	protein_coding	0.417892	5.68624	2.41077	0.0238533	0.272193	-3.58198
Gpc6	23888	protein_coding	-0.29333	9.79371	-2.41047	0.0238686	0.272193	-3.9133
Ctsl	13039	protein_coding	0.365834	6.42724	2.41026	0.02388	0.272193	-3.67513
Mdfic	16543	protein_coding	0.929132	3.36069	2.41003	0.023892	0.272193	-3.2742
Rplp0	11837	protein_coding	0.483808	5.40342	2.41151	0.0239022	0.272193	-3.5335
Rbks	71336	protein_coding	-0.442037	5.59772	-2.40972	0.0239083	0.272193	-3.52635
Fam45a		protein_coding	-0.485968	5.22083	-2.40916	0.0239379	0.272198	-3.44748
Snx9	66616	protein_coding	-0.399502	5.78912	-2.40789	0.0240043	0.2723	-3.56124
Helq	191578	protein_coding	0.688733	3.88825	2.40788	0.0240051	0.2723	-3.29796
Acad10	71985	protein_coding	-0.582842	4.52863	-2.40613	0.0240973	0.272568	-3.34395
Xrcc6	14375	protein_coding	-0.382806	5.9421	-2.40582	0.0241138	0.272568	-3.6062
Fbxo34	78938	protein_coding	-0.514951	5.19659	-2.40578	0.0241161	0.272568	-3.45542
Ccdc148	227933	protein_coding	0.528088	6.07571	2.47748	0.0242014	0.272794	-3.56827
Plcd4	18802	protein_coding	-0.337293	6.76824	-2.40396	0.0242127	0.272794	-3.70339
Gm47271		antisense	-0.555491	5.24539	-2.41415	0.0242237	0.272794	-3.46999
Arhgap44	216831	protein_coding	0.385752	6.17454	2.40285	0.0242718	0.272968	-3.64706
Tceal1	237052	protein_coding	0.63085	4.3198	2.40114	0.0243628	0.272968	-3.3639
Thbs2	21826	protein_coding	0.566899	4.51443	2.39997	0.0244254	0.272968	-3.38336
Uqcr10	66152	protein_coding	0.448196	5.32073	2.39965	0.0244427	0.272968	-3.53313
Gm2516	100039954	lincRNA	-0.759858	3.91052	-2.3991	0.0244724	0.272968	-3.31924
Nsg2	18197	protein_coding	0.413481	5.73122	2.39886	0.0244851	0.272968	-3.59363
Ttll4	67534	protein_coding	-0.404933	5.63947	-2.39828	0.0245161	0.272968	-3.54576
E330009J07Rik		protein_coding	0.635202	4.00243	2.39819	0.0245209	0.272968	-3.33971
As3mt	57344	protein_coding	-0.597728	4.45112	-2.3977	0.0245475	0.272968	-3.364
Cdk5rap1	66971	protein_coding	-0.52052	4.81239	-2.39752	0.0245572	0.272968	-3.41452
Caskin1	268932	protein_coding	-0.374231	6.36362	-2.39746	0.0245604	0.272968	-3.66633
Polr2f	69833	protein_coding	0.660294	3.7459	2.39601	0.0246387	0.273202	-3.31378
Tsc2	22084	protein_coding	-0.951757	3.3183	-2.39599	0.0246399	0.273202	-3.30034
Fem1c	240263	protein_coding	-0.572593	4.54111	-2.39461	0.0247141	0.273492	-3.36263
Iscu	66383	protein_coding	0.461172	5.24997	2.39424	0.0247343	0.273492	-3.54187
Gm28370		antisense	-0.929097	3.30186	-2.39388	0.0247538	0.273492	-3.30005
Scfd2	212986	protein_coding	-0.390298	7.30843	-2.41508	0.0248533	0.273947	-3.7608
Zfpm2	22762	protein_coding	-0.269693	9.14359	-2.39171	0.0248719	0.273947	-3.91717
Gm45881		lincRNA	0.516944	5.8981	2.4333	0.0248829	0.273947	-3.57204
Rimbp2	231760	protein_coding	-0.454028	6.03183	-2.39456	0.0249877	0.274623	-3.61733
Sdhd	66925	protein_coding	0.759044	3.43272	2.38931	0.0250031	0.274623	-3.31207
St3gal3	20441	protein_coding	-0.319606	7.18866	-2.38806	0.0250714	0.274768	-3.78852
D030047H15Rik	100037396	antisense	-0.37847	6.70475	-2.38799	0.0250751	0.274768	-3.73265
Etf1	225363	protein_coding	0.476003	5.27083	2.38504	0.0252374	0.276222	-3.51945
Txnip	56338	protein_coding	0.693136	4.19664	2.38436	0.0252752	0.276312	-3.37272
Slc39a7	14977	protein_coding	0.872715	3.47838	2.38277	0.0253632	0.276621	-3.3178
Elmod3	232089	protein_coding	-0.510129	5.18286	-2.38205	0.025403	0.276621	-3.4888
Tprgl	67808	protein_coding	0.493913	4.84404	2.38183	0.0254154	0.276621	-3.49248
Strip1	229707	protein_coding	-0.501495	5.13775	-2.38172	0.0254218	0.276621	-3.48714
Adra1a	11549	protein_coding	-0.373584	7.18602	-2.39698	0.0254708	0.276832	-3.80354
Rabac1	14470	protein_coding	0.418451	5.54424	2.3798	0.0255283	0.277135	-3.61379
Mtmr7	54384	protein_coding	0.584031	4.58602	2.37877	0.0255863	0.277442	-3.42502
Fam208b		protein_coding	-0.345675	6.05595	-2.37738	0.0256639	0.277962	-3.66649
Cux2	13048	protein_coding	-0.454876	5.24561	-2.37569	0.0257588	0.278592	-3.52936
Heph	15203	protein_coding	-0.356174	7.18555	-2.37657	0.0258021	0.278592	-3.81896
Pcif1	228866	protein_coding	-0.70027	3.94296	-2.37475	0.0258115	0.278592	-3.34482
Hspa8	15481	protein_coding	0.510287	7.11688	2.51223	0.0258614	0.278808	-3.71876
Bend6	320705	protein_coding	0.414079	6.22637	2.37468	0.0259313	0.27924	-3.70623
Ccdc18	73254	protein_coding	-0.60736	4.19133	-2.37098	0.0260252	0.279928	-3.38356
Nhs	195727	protein_coding	0.349865	6.94118	2.37008	0.0260763	0.280155	-3.78765
Lamtor2	83409	protein_coding	0.583594	3.91637	2.36788	0.0262018	0.280856	-3.39121
Dusp16	70686	protein_coding	-0.430994	5.65125	-2.36775	0.0262094	0.280856	-3.62187
2900076A07Rik	100504421	lincRNA	-0.59092	4.34185	-2.36701	0.0262514	0.280856	-3.41624
Gcn1l1		protein_coding	-0.480478	5.19375	-2.36683	0.0262617	0.280856	-3.5258
4930455C13Rik	73990	antisense	-0.569264	4.63196	-2.36563	0.0263308	0.281005	-3.45583
Dkk3	50781	protein_coding	0.685876	4.02681	2.36424	0.0264102	0.281005	-3.37962
Proca1	216974	protein_coding	-0.752233	3.80566	-2.36384	0.0264337	0.281005	-3.35324
Cdh2	12558	protein_coding	-0.252874	9.21053	-2.36376	0.0264382	0.281005	-3.98006
Rpl18	19899	protein_coding	0.40877	5.52845	2.36354	0.0264508	0.281005	-3.6331
Pnrc2	52830	protein_coding	0.767053	3.64565	2.36268	0.0265007	0.281005	-3.35491
Ccdc152	100039139	protein_coding	-0.655357	4.06715	-2.3622	0.0265284	0.281005	-3.38961
Tubb2a	22151	protein_coding	0.494773	5.89887	2.39688	0.0265324	0.281005	-3.64551
Hsf3	245525	protein_coding	-0.646655	4.29921	-2.36189	0.0265462	0.281005	-3.39034
Scaf4	224432	protein_coding	-0.355005	6.08143	-2.36017	0.026646	0.281028	-3.71553
Itsn2	20403	protein_coding	-0.29708	7.41185	-2.3599	0.0266612	0.281028	-3.87508
Atpaf1	230649	protein_coding	-0.416611	5.63794	-2.35984	0.0266647	0.281028	-3.61677
Zbtb18	30928	protein_coding	0.55862	4.56916	2.35978	0.0266686	0.281028	-3.46821
Adipor2	68465	protein_coding	-0.362951	6.54874	-2.35724	0.0268162	0.282265	-3.80609
Ralgapa1	56784	protein_coding	-0.253037	8.71434	-2.35576	0.0269028	0.282591	-3.97155
Syt17	110058	protein_coding	-0.919672	3.41314	-2.35568	0.0269076	0.282591	-3.36437
Ndrg2	29811	protein_coding	0.263375	9.09208	2.35365	0.027027	0.283184	-3.99261
Rasl10b	276952	protein_coding	0.801887	3.34648	2.35319	0.0270535	0.283184	-3.3647
Hacd2	70757	protein_coding	-0.292026	9.00735	-2.35223	0.0271106	0.283184	-3.99363
Bcas3	192197	protein_coding	-0.278166	8.7119	-2.35184	0.027133	0.283184	-3.97812
Sgk1	20393	protein_coding	0.476567	5.48848	2.36151	0.0271426	0.283184	-3.65189
Frmpd1	666060	protein_coding	-0.553226	8.05638	-2.5505	0.0271747	0.283184	-3.76163
Ctbp1	13016	protein_coding	0.562268	4.64121	2.35111	0.0271762	0.283184	-3.48001
Tspyl1	22110	protein_coding	0.542189	4.71462	2.3505	0.0272123	0.283244	-3.54676
Rgs20	58175	protein_coding	0.361657	8.59712	2.39678	0.0273191	0.283734	-3.93048
Gm42556		antisense	-0.554713	4.58343	-2.34804	0.0273583	0.283734	-3.4897
Rac1	19353	protein_coding	0.354266	6.25425	2.34762	0.0273837	0.283734	-3.76927
Pkm	18746	protein_coding	0.367679	6.95015	2.35767	0.0274191	0.283734	-3.85948
Adamts19	240322	protein_coding	-0.585488	4.56193	-2.3469	0.027426	0.283734	-3.4785
Dusp3	72349	protein_coding	0.579941	4.64202	2.34651	0.0274494	0.283734	-3.49635
Klhl2	77113	protein_coding	-0.543014	7.17128	-2.50583	0.0274719	0.283734	-3.73908
Morf4l2	56397	protein_coding	0.40811	5.46412	2.34522	0.0275268	0.283987	-3.65575
Csmd2	329942	protein_coding	-0.425203	7.17613	-2.40542	0.0276308	0.284746	-3.82369
1700010K23Rik	75501	antisense	0.598192	4.64338	2.34496	0.0276854	0.284868	-3.51729
Dusp7	235584	protein_coding	0.780046	3.50775	2.34227	0.0277035	0.284868	-3.38498
Tsc22d3	14605	protein_coding	-0.329906	8.17201	-2.35411	0.0277847	0.285388	-3.96384
Ankrd45	73844	protein_coding	0.850207	3.45757	2.33985	0.0278495	0.28574	-3.38577
Wdr89	72338	protein_coding	0.411551	5.55425	2.33832	0.0279419	0.285954	-3.67427
Ran	19384	protein_coding	0.673909	3.68352	2.33828	0.0279444	0.285954	-3.40763
Tctn1	654470	protein_coding	-0.827858	3.39687	-2.33799	0.0279621	0.285954	-3.39014
Arrdc3	105171	protein_coding	0.435728	5.68267	2.33655	0.0280494	0.286533	-3.69466
Cobl	12808	protein_coding	0.439727	5.40149	2.33567	0.0281029	0.286766	-3.63732
Gm4491	100043515	protein_coding	-0.685096	4.16697	-2.3339	0.0282109	0.287554	-3.4424
Ube3c	100763	protein_coding	-0.297819	7.6224	-2.33292	0.0282709	0.287556	-3.93574
Sulf2	72043	protein_coding	0.628679	4.64123	2.34551	0.0282999	0.287556	-3.52093
Crebzf	233490	protein_coding	-0.413491	5.26311	-2.3322	0.0283151	0.287556	-3.62657
Lmbrd1	68421	protein_coding	0.312752	6.90556	2.33158	0.0283532	0.287556	-3.87608
Eef2k	13631	protein_coding	-0.369678	6.25878	-2.33139	0.0283649	0.287556	-3.79681
Tvp23a	383103	protein_coding	0.832072	3.54966	2.3296	0.0284752	0.288362	-3.40242
Psmd6	66413	protein_coding	0.615271	3.98374	2.32713	0.0286281	0.289401	-3.45377
Fbxo2	230904	protein_coding	0.544713	4.47245	2.32666	0.0286573	0.289401	-3.52799
Mydgf	28106	protein_coding	0.579495	4.04236	2.32567	0.0287187	0.289401	-3.46648
Fjx1	14221	protein_coding	0.407907	6.49743	2.34076	0.0287256	0.289401	-3.82165
Nat8f7	100043497	protein_coding	-0.85652	3.27877	-2.32544	0.0287327	0.289401	-3.4098
Orc5	26429	protein_coding	0.369588	5.80679	2.32366	0.028844	0.29021	-3.73788
Cend1	57754	protein_coding	0.695631	4.45366	2.36025	0.0289063	0.290276	-3.50522
Plxnc1	54712	protein_coding	0.840755	3.48886	2.32256	0.0289127	0.290276	-3.41256
Smc1a	24061	protein_coding	0.406336	5.32337	2.32058	0.0290369	0.290528	-3.6696
Mrps28	66230	protein_coding	-0.390634	6.0376	-2.31998	0.0290744	0.290528	-3.76974
Cyb5r3	109754	protein_coding	0.964471	2.72001	2.31978	0.0290869	0.290528	-3.42123
Serinc1	56442	protein_coding	0.333686	7.4929	2.32192	0.0290984	0.290528	-3.96317
Mdm4	17248	protein_coding	-0.327155	6.88678	-2.31919	0.0291239	0.290528	-3.87693
Srrm3	58212	protein_coding	0.439115	5.4417	2.31919	0.0291242	0.290528	-3.67846
Gpr37	14763	protein_coding	0.349343	5.79953	2.31776	0.0292143	0.291115	-3.75143
Uchl5	56207	protein_coding	-0.472478	4.93109	-2.31649	0.0292944	0.291603	-3.59135
Lrrc8b	433926	protein_coding	0.472321	4.7328	2.31565	0.0293477	0.291823	-3.61297
Jarid2	16468	protein_coding	-0.310512	7.5366	-2.31509	0.029383	0.291863	-3.95932
Gli1	14632	protein_coding	-0.90855	3.24919	-2.31338	0.0294919	0.292634	-3.4312
Ak5	229949	protein_coding	0.590742	5.31471	2.37012	0.029617	0.293515	-3.63271
Scn2a	110876	protein_coding	0.340303	6.61268	2.3106	0.0296698	0.293515	-3.87173
Skp1a		protein_coding	0.36493	5.97621	2.31052	0.0296749	0.293515	-3.7977
4930570B17Rik	75941	antisense	-0.422003	6.21802	-2.31109	0.0297314	0.293525	-3.78847
Id3	15903	protein_coding	0.439491	5.74531	2.31082	0.0297521	0.293525	-3.76052
Inpp5a	212111	protein_coding	0.36815	5.80379	2.30903	0.0297701	0.293525	-3.76643
Rab5c	19345	protein_coding	0.437985	5.19085	2.30745	0.0298722	0.29411	-3.68389
AC154200.1		lincRNA	0.42601	5.6902	2.30704	0.0298986	0.29411	-3.76383
Pik3c2a	18704	protein_coding	-0.285856	7.29481	-2.30664	0.0299239	0.29411	-3.96117
BC029722	613262	protein_coding	0.795601	3.42287	2.30488	0.0300382	0.294718	-3.44716
Atp5d	66043	protein_coding	0.413676	5.54562	2.30471	0.0300488	0.294718	-3.75928
Rps4x	20102	protein_coding	0.391777	5.89543	2.30268	0.030181	0.29556	-3.8088
Ptpre	19267	protein_coding	0.590473	4.41738	2.3022	0.0302116	0.29556	-3.57365
Spin1	20729	protein_coding	0.399185	5.54248	2.30193	0.0302295	0.29556	-3.74687
Gm26563		lincRNA	-0.690265	3.81955	-2.30019	0.0303432	0.296313	-3.475
Trim32	69807	protein_coding	0.580837	4.26256	2.29883	0.0304322	0.296313	-3.54457
Gltp	56356	protein_coding	0.64174	3.81777	2.29875	0.0304376	0.296313	-3.47962
Myt1l	17933	protein_coding	0.351288	7.12498	2.30195	0.0304596	0.296313	-3.95609
Mrps21	66292	protein_coding	0.576443	4.32446	2.29833	0.030465	0.296313	-3.54627
Zfp26	22688	protein_coding	-0.466187	5.0499	-2.29487	0.0306926	0.297751	-3.62524
Bcap31	27061	protein_coding	0.407042	5.38228	2.29431	0.0307297	0.297751	-3.72089
Chmp3	66700	protein_coding	0.395613	5.84106	2.29393	0.0307545	0.297751	-3.81179
Tsc22d4	78829	protein_coding	0.311257	7.15887	2.29393	0.0307551	0.297751	-3.98528
Higd2a	67044	protein_coding	0.564824	4.38373	2.29367	0.0307722	0.297751	-3.58342
Cox7a2	12866	protein_coding	0.39117	5.77917	2.29257	0.0308451	0.297994	-3.81707
Rdx	19684	protein_coding	0.308807	6.61032	2.2919	0.0308896	0.297994	-3.92541
Setd2	235626	protein_coding	-0.294225	6.98123	-2.29185	0.0308929	0.297994	-3.96369
Shisa5	66940	protein_coding	0.853533	3.15977	2.28901	0.0310818	0.299471	-3.464
Drg1	13494	protein_coding	-0.377847	6.25442	-2.28859	0.0311101	0.299471	-3.86792
Slc39a14	213053	protein_coding	0.345408	6.33418	2.28443	0.0313896	0.301851	-3.87633
Kcnip3	56461	protein_coding	-0.314434	7.55804	-2.28355	0.0314488	0.302109	-4.01876
Ttc33	67515	protein_coding	0.48962	4.80658	2.28201	0.0315532	0.302349	-3.64371
Sec62	69276	protein_coding	0.395048	7.16157	2.32644	0.0315566	0.302349	-3.96143
Clasrp	53609	protein_coding	-0.539079	4.77324	-2.28175	0.0315708	0.302349	-3.62968
Bscl2	14705	protein_coding	0.739393	3.84498	2.28103	0.0316191	0.302501	-3.49258
Nfyc	18046	protein_coding	-0.291322	7.68503	-2.28047	0.0316576	0.302512	-4.04059
Anp32e	66471	protein_coding	0.516173	5.0438	2.28007	0.0316849	0.302512	-3.6844
Unc50	67387	protein_coding	0.474198	4.93388	2.27842	0.0317967	0.303002	-3.67751
Slc6a8	102857	protein_coding	0.5463	4.2841	2.27836	0.0318011	0.303002	-3.58846
Syndig1	433485	protein_coding	-0.313586	7.03754	-2.27743	0.0318645	0.303077	-3.98346
Scarb2	12492	protein_coding	0.313535	6.82954	2.27729	0.0318739	0.303077	-3.96764
Magi2	50791	protein_coding	-0.241102	12.2534	-2.27546	0.0319996	0.303964	-4.26738
Eif1a	13664	protein_coding	0.651467	3.87483	2.27456	0.0320612	0.304239	-3.52956
Cant1	76025	protein_coding	0.702444	3.67868	2.27349	0.032135	0.30463	-3.51897
Ptprf	19268	protein_coding	0.370365	5.52375	2.27218	0.0322252	0.305177	-3.78516
Ncam2	17968	protein_coding	0.269135	9.71649	2.27107	0.0323022	0.305354	-4.18192
Pon2	330260	protein_coding	0.399077	5.63062	2.27074	0.0323248	0.305354	-3.80827
Zfp36l1	12192	protein_coding	0.375299	5.98347	2.27021	0.0323618	0.305354	-3.87758
Rpl4	67891	protein_coding	0.58188	4.39858	2.26989	0.0323841	0.305354	-3.59844
Polb	18970	protein_coding	-0.320802	6.58342	-2.26914	0.0324358	0.305354	-3.93984
Ppp2r1a	51792	protein_coding	0.488522	5.09292	2.26901	0.0324445	0.305354	-3.73029
Klhl29	208439	protein_coding	0.333585	6.58215	2.26832	0.0324926	0.305354	-3.95702
Rasa2	114713	protein_coding	0.304138	7.57309	2.2679	0.0325221	0.305354	-4.06357
Arap1	69710	protein_coding	-0.555583	4.57885	-2.26767	0.032538	0.305354	-3.61408
Zmat3	22401	protein_coding	0.422653	5.31584	2.26677	0.0326006	0.305634	-3.77365
Osbpl10	74486	protein_coding	0.731368	4.17108	2.27958	0.032643	0.305725	-3.55862
H3f3a	15078	protein_coding	0.321279	6.80064	2.26384	0.0328059	0.306944	-4.00144
Kdm4b	193796	protein_coding	-0.477114	5.26805	-2.26299	0.0328659	0.307198	-3.73365
Mif	17319	protein_coding	0.450569	5.12404	2.26184	0.0329469	0.307647	-3.77968
Csgalnact1	234356	protein_coding	-0.274715	9.01312	-2.26002	0.0330748	0.307996	-4.1672
Gm37459		antisense	-0.484142	4.72865	-2.25979	0.0330916	0.307996	-3.70173
Rnf11	29864	protein_coding	0.38087	6.29631	2.2614	0.0331015	0.307996	-3.94557
Rex1bd	66462	protein_coding	0.723942	3.71263	2.25874	0.0331658	0.307996	-3.53431
Pitpnc1	71795	protein_coding	-0.312992	10.5693	-2.30012	0.0331751	0.307996	-4.1935
Ufd1	22230	protein_coding	-0.488847	5.03461	-2.25851	0.033182	0.307996	-3.72872
Gad1	14415	protein_coding	0.555127	4.50969	2.25762	0.033245	0.308061	-3.64742
Map7d2	78283	protein_coding	-0.298774	7.08085	-2.25748	0.0332549	0.308061	-4.05436
Mir124-2hg	70441	lincRNA	-0.359444	6.5423	-2.25678	0.0333051	0.308102	-3.94799
Prdx4	53381	protein_coding	0.656494	3.79067	2.25649	0.0333253	0.308102	-3.55569
Hapln4	330790	protein_coding	0.687055	3.92734	2.25513	0.0334221	0.308342	-3.55828
Igsf9b	235086	protein_coding	0.831283	4.13081	2.28142	0.0334727	0.308342	-3.53947
St8sia1	20449	protein_coding	-0.489594	5.39346	-2.25441	0.0335033	0.308342	-3.76448
Spcs3	76687	protein_coding	0.611949	3.8202	2.25383	0.0335152	0.308342	-3.56863
Nr2c2	22026	protein_coding	-0.286304	7.08452	-2.25382	0.0335161	0.308342	-4.03342
Arhgef11	213498	protein_coding	-0.308372	7.16916	-2.25232	0.0336237	0.309027	-4.04505
Abr	109934	protein_coding	-0.271374	8.88198	-2.25147	0.0336847	0.309284	-4.17614
Adra1b	11548	protein_coding	-0.526094	4.9128	-2.2508	0.0337329	0.309422	-3.69672
Ccdc58	381045	protein_coding	-0.355242	6.17961	-2.24833	0.0339112	0.310752	-3.90431
Chmp5	76959	protein_coding	0.447381	5.07875	2.24611	0.0340721	0.311838	-3.7758
Epha6	13840	protein_coding	0.65276	7.27442	2.47494	0.0340963	0.311838	-3.86409
Hsd17b4	15488	protein_coding	0.288371	6.9957	2.24333	0.0342745	0.313079	-4.05842
Filip1l	78749	protein_coding	-0.408208	5.02697	-2.24299	0.034299	0.313079	-3.78127
Rps27rt	100043813	protein_coding	0.385627	5.12351	2.24242	0.0343408	0.313095	-3.81123
Lpo	76113	protein_coding	-0.690572	3.72096	-2.24205	0.0343677	0.313095	-3.55324
Mrpl28	68611	protein_coding	0.664346	3.62779	2.2415	0.0344087	0.313163	-3.5578
Nim1k	245269	protein_coding	-0.299916	7.57778	-2.23951	0.0345546	0.313461	-4.10844
0610030E20Rik	68364	protein_coding	-0.702347	3.65343	-2.23945	0.034559	0.313461	-3.56326
Prkar1a	19084	protein_coding	0.427743	6.46678	2.28173	0.0345752	0.313461	-3.96576
Alkbh5	268420	protein_coding	0.405512	5.49141	2.2386	0.0346218	0.313461	-3.84794
Sema3a	20346	protein_coding	0.456603	5.57697	2.25052	0.0346448	0.313461	-3.86694
Pcgf6	71041	protein_coding	-0.532999	4.45963	-2.23795	0.0346693	0.313461	-3.64812
Hmgn2	15331	protein_coding	0.768789	3.62051	2.23786	0.0346763	0.313461	-3.55132
Efhd1	98363	protein_coding	0.561512	4.62078	2.2367	0.0347622	0.313934	-3.6923
Stx4a	20909	protein_coding	0.483643	4.66935	2.23588	0.0348227	0.314178	-3.69149
Rhobtb2	246710	protein_coding	-0.427351	4.9382	-2.23541	0.0348577	0.31419	-3.75882
Dynll1	56455	protein_coding	0.459241	6.07507	2.2742	0.0349736	0.314656	-3.91447
Xpr1	19775	protein_coding	-0.267276	8.11364	-2.2338	0.0349767	0.314656	-4.17215
Nfat5	54446	protein_coding	-0.254903	8.61393	-2.2321	0.0351035	0.315357	-4.19836
Pon3	269823	protein_coding	-0.74499	3.64328	-2.23181	0.0351254	0.315357	-3.55737
Zdhhc2	70546	protein_coding	0.46555	5.08758	2.231	0.0351858	0.315357	-3.79318
Acacb	100705	protein_coding	-0.388609	5.52809	-2.23067	0.0352103	0.315357	-3.85578
Tmem160	69094	protein_coding	0.718278	3.60936	2.23029	0.0352392	0.315357	-3.5753
Actg1	11465	protein_coding	0.377298	5.98553	2.23005	0.0352571	0.315357	-3.96918
Zfp804a	241514	protein_coding	0.306972	6.94992	2.22754	0.0354451	0.316616	-4.0712
Ids	15931	protein_coding	0.402547	5.8545	2.22727	0.0354656	0.316616	-3.92999
Tmem132d	243274	protein_coding	0.843025	5.14173	2.38459	0.0355075	0.316688	-3.65086
Efr3b	668212	protein_coding	-0.274554	7.91923	-2.22497	0.0356392	0.317414	-4.17277
Adgrb2	230775	protein_coding	0.37901	5.38337	2.22474	0.0356569	0.317414	-3.84595
Gli3	14634	protein_coding	-0.240987	8.87526	-2.22424	0.0356949	0.31745	-4.22825
Rbmx	19655	protein_coding	-0.418483	5.4762	-2.21956	0.0360507	0.320309	-3.85257
Cplx1	12889	protein_coding	0.575341	5.91255	2.33349	0.0362321	0.321616	-3.87873
Ptprt	19281	protein_coding	0.348473	8.78029	2.26584	0.0365222	0.323087	-4.18933
Eloc	67923	protein_coding	0.424319	5.33747	2.21329	0.0365335	0.323087	-3.87307
Rngtt	24018	protein_coding	-0.308531	7.1057	-2.21318	0.0365421	0.323087	-4.10504
Kcnk2	16526	protein_coding	0.365722	5.68946	2.21301	0.0365546	0.323087	-3.93526
Psmb6	19175	protein_coding	0.583312	4.0847	2.21281	0.0365707	0.323087	-3.66843
Csmd1	94109	protein_coding	0.389009	9.75341	2.31805	0.0367019	0.32394	-4.19099
Ccdc88c	68339	protein_coding	-0.347553	6.05692	-2.21062	0.0367403	0.323974	-3.9709
Cdh20	23836	protein_coding	-0.262486	10.6289	-2.21079	0.0367751	0.323974	-4.32847
Rtl8a	66158	protein_coding	0.510306	4.90929	2.2102	0.0368771	0.32436	-3.81123
Pcdh9	211712	protein_coding	-0.223174	12.8451	-2.20868	0.0368912	0.32436	-4.41655
Map1lc3a	66734	protein_coding	0.456462	5.2991	2.2144	0.036923	0.32436	-3.89827
Zfhx3	11906	protein_coding	-0.294488	9.32645	-2.21944	0.0370216	0.32486	-4.27086
Orc1	18392	protein_coding	-0.819146	3.23071	-2.20661	0.0370537	0.32486	-3.59055
Gtf2a2	235459	protein_coding	-0.393136	5.15542	-2.20546	0.0371438	0.32486	-3.84169
Ndufa1	54405	protein_coding	0.604072	4.15479	2.20515	0.0371683	0.32486	-3.67333
Rpl11	67025	protein_coding	0.32141	5.8519	2.20514	0.0371689	0.32486	-3.9907
Nsfl1c	386649	protein_coding	0.543635	4.15828	2.20438	0.0372289	0.32486	-3.68175
Pttg1ip	108705	protein_coding	0.508432	4.69542	2.20428	0.0372368	0.32486	-3.76448
Alpk1	71481	protein_coding	-0.347735	6.33394	-2.20401	0.0372579	0.32486	-4.02494
Celf1	13046	protein_coding	-0.263142	7.65289	-2.20272	0.0373596	0.325334	-4.18952
Vsnl1	26950	protein_coding	0.410816	7.25967	2.27593	0.037391	0.325334	-4.10381
Rgcc	66214	protein_coding	-0.485978	4.85562	-2.202	0.0374167	0.325334	-3.77004
Pigx	72084	protein_coding	0.536309	4.06347	2.20114	0.0374845	0.325432	-3.6908
Ndrg1	17988	protein_coding	0.504537	4.31761	2.20097	0.0374977	0.325432	-3.73287
Rps24	20088	protein_coding	0.320386	6.73605	2.1974	0.0377815	0.32711	-4.12547
Tnks	21951	protein_coding	-0.278149	7.03789	-2.19725	0.0377936	0.32711	-4.13336
Ndrg3	29812	protein_coding	-0.266518	7.69049	-2.19722	0.0377959	0.32711	-4.2058
Ehmt1	77683	protein_coding	-0.285397	7.54475	-2.19619	0.0378787	0.327248	-4.18498
Tmem33	67878	protein_coding	0.415295	5.52313	2.19615	0.0378819	0.327248	-3.9346
Dao	13142	protein_coding	-0.35141	6.0932	-2.19571	0.037917	0.327248	-4.01765
Nectin1	58235	protein_coding	0.538323	4.12155	2.1929	0.0381426	0.328216	-3.69443
Frem1	329872	protein_coding	-0.426782	6.03149	-2.19576	0.0381647	0.328216	-3.96409
R3hcc1l	52013	protein_coding	-0.35398	5.96583	-2.19236	0.0381854	0.328216	-3.99138
Txnl1	53382	protein_coding	0.446295	5.12868	2.19215	0.0382031	0.328216	-3.87511
Samd4b	233033	protein_coding	-0.356339	5.55105	-2.19213	0.0382047	0.328216	-3.93047
Rpl27-ps3	621100	processed_pseudogene	0.444995	4.97238	2.18992	0.0383829	0.328967	-3.87613
Cyhr1	54151	protein_coding	0.411337	5.23876	2.18972	0.0383986	0.328967	-3.90534
Tpd52	21985	protein_coding	0.395008	5.39567	2.18961	0.0384077	0.328967	-3.92692
Cpd	12874	protein_coding	0.363122	6.17023	2.18916	0.0384443	0.328967	-4.05064
Wdr60		protein_coding	-0.413179	5.63062	-2.18887	0.0384681	0.328967	-3.9468
Tmem144	70652	protein_coding	-0.604156	4.1578	-2.18655	0.0386563	0.330171	-3.68425
Bcar3	29815	protein_coding	0.363704	6.55504	2.18938	0.0386795	0.330171	-4.09596
Zhx3	320799	protein_coding	-0.260983	8.94866	-2.18511	0.0387741	0.330413	-4.30723
Ust	338362	protein_coding	0.437219	5.91919	2.20022	0.0387785	0.330413	-3.98614
Hmgcl	15356	protein_coding	-0.572157	4.24347	-2.18443	0.038829	0.330526	-3.69524
Psmd13	23997	protein_coding	0.382903	5.32436	2.18402	0.0388626	0.330526	-3.91359
Arglu1	234023	protein_coding	-0.247753	7.77479	-2.1831	0.038938	0.330867	-4.23432
Ubr2	224826	protein_coding	-0.303439	6.64636	-2.18243	0.0389934	0.331036	-4.12345
Serf2	378702	protein_coding	0.392444	5.52496	2.18167	0.0390553	0.331261	-3.95599
Gm26694		lincRNA	-0.299143	6.41728	-2.18034	0.0391647	0.331744	-4.07619
Actr3	74117	protein_coding	0.328137	5.9611	2.17989	0.0392024	0.331744	-4.04271
Rspo3	72780	protein_coding	-0.802413	3.19091	-2.17969	0.0392187	0.331744	-3.62922
Gnai2	14678	protein_coding	0.339681	6.04648	2.17891	0.0392829	0.331773	-4.04161
Glud1	14661	protein_coding	-0.240508	8.90259	-2.17879	0.0392931	0.331773	-4.31463
Gfra1	14585	protein_coding	0.465883	5.33914	2.17956	0.0393356	0.331832	-3.91592
Slc9a6	236794	protein_coding	0.46152	5.18427	2.17688	0.0394509	0.332472	-3.87129
Chst12	59031	protein_coding	0.779873	3.2105	2.1765	0.0394826	0.332472	-3.63349
Fam171a1	269233	protein_coding	-0.308446	6.69201	-2.17498	0.0396088	0.332511	-4.12099
Idh3b	170718	protein_coding	-0.404124	5.39133	-2.17483	0.0396216	0.332511	-3.93018
Rnf169	108937	protein_coding	-0.308158	6.50349	-2.1746	0.0396404	0.332511	-4.10974
Smox	228608	protein_coding	-0.322699	6.72401	-2.17446	0.0396522	0.332511	-4.13077
Grin3a	242443	protein_coding	0.283282	7.46868	2.17431	0.0396651	0.332511	-4.23222
Pcbp3	59093	protein_coding	0.424659	5.61836	2.17457	0.0397872	0.332952	-3.99236
Nars	70223	protein_coding	0.449931	5.26484	2.17341	0.0397889	0.332952	-3.94541
4933411O13Rik	71135	antisense	-0.715297	3.7477	-2.17106	0.0399366	0.333625	-3.66259
Eid1	58521	protein_coding	0.427109	5.24974	2.17101	0.0399407	0.333625	-3.95026
Abhd4	105501	protein_coding	0.474333	4.46953	2.17033	0.0399977	0.333802	-3.79413
Aldoc	11676	protein_coding	0.377144	8.8268	2.25468	0.0400345	0.333811	-4.25185
Fam228a	74855	protein_coding	-0.449952	5.4832	-2.16915	0.0400974	0.334038	-3.92734
Ibtk	108837	protein_coding	-0.424331	5.1443	-2.16837	0.0401629	0.334286	-3.8817
Fxr2	23879	protein_coding	-0.406961	5.24414	-2.16679	0.0402964	0.335098	-3.9176
A830008E24Rik	414092	lincRNA	-0.767259	3.21642	-2.16581	0.0403792	0.335489	-3.66541
Zfand5	22682	protein_coding	0.312404	6.98361	2.1647	0.0404733	0.335971	-4.2096
Fstl1	14314	protein_coding	-0.285412	7.43471	-2.16173	0.040726	0.337581	-4.24299
Actr8	56249	protein_coding	-0.668618	3.77469	-2.16157	0.0407394	0.337581	-3.68962
G6pc3	68401	protein_coding	0.577279	3.93233	2.16094	0.0407933	0.337728	-3.733
Erh	13877	protein_coding	0.449409	4.90878	2.15792	0.0410523	0.339233	-3.90036
Chd9	109151	protein_coding	-0.226398	9.87293	-2.15769	0.0410719	0.339233	-4.39599
Fry	320365	protein_coding	-0.239966	10.8214	-2.15755	0.041084	0.339233	-4.43315
Vwc2l	320460	protein_coding	0.436902	5.44222	2.15645	0.041179	0.339717	-3.96797
Lrrc4c	241568	protein_coding	-0.199673	12.1269	-2.15584	0.0412314	0.339818	-4.48543
Camk2g	12325	protein_coding	-0.219967	9.36876	-2.15543	0.0412668	0.339818	-4.37868
Itgb3bp	67733	protein_coding	-0.415546	6.04226	-2.16496	0.0413086	0.339818	-4.05596
Kank1	107351	protein_coding	-0.274826	9.30111	-2.15699	0.0413365	0.339818	-4.37707
Szrd1	213491	protein_coding	0.392528	5.55795	2.15373	0.0414144	0.340045	-4.0075
Snrpn	20646	protein_coding	-0.625148	5.22185	-2.21251	0.0414369	0.340045	-3.85265
Clstn3	232370	protein_coding	0.46967	5.08816	2.1526	0.0415119	0.340122	-3.93368
Atp10a	11982	protein_coding	-0.618547	4.32034	-2.15725	0.0415192	0.340122	-3.79227
Col1a2	12843	protein_coding	-0.372957	5.77932	-2.15203	0.0415614	0.34017	-4.05183
Brd2	14312	protein_coding	0.482993	4.72401	2.15091	0.0416587	0.340668	-3.83862
Slc6a17	229706	protein_coding	0.586502	4.07739	2.1486	0.0418605	0.342019	-3.76282
Pstpip2	19201	protein_coding	-0.666576	4.79852	-2.21846	0.0419131	0.34215	-3.83427
Slc8a3	110893	protein_coding	0.405399	6.02656	2.15551	0.0419809	0.342404	-4.08254
Shprh	268281	protein_coding	-0.309742	6.27059	-2.14458	0.042214	0.344006	-4.12316
Kalrn	545156	protein_coding	-0.318702	8.37438	-2.16764	0.0423642	0.344929	-4.32651
Kcns3	238076	protein_coding	-0.646521	3.88897	-2.14171	0.0424678	0.345323	-3.72221
Dhcr24	74754	protein_coding	0.404726	5.24166	2.14045	0.0425792	0.345323	-3.98822
G3bp1	27041	protein_coding	0.361971	5.50249	2.13989	0.0426293	0.345323	-4.01279
Cachd1	320508	protein_coding	-0.258305	7.85548	-2.13889	0.0427182	0.345323	-4.32504
Cops9	66915	protein_coding	0.470636	4.73305	2.13865	0.0427397	0.345323	-3.92004
Letm2	270035	protein_coding	-0.395746	5.34102	-2.13848	0.0427548	0.345323	-3.96045
Slc35d1	242585	protein_coding	0.320035	6.0376	2.13827	0.0427735	0.345323	-4.11541
Mylk	107589	protein_coding	0.738485	3.54909	2.13798	0.0427996	0.345323	-3.70317
Egfem1	75740	protein_coding	-0.272271	8.75533	-2.1379	0.0428061	0.345323	-4.38343
Chchd1	66121	protein_coding	-0.773801	3.18621	-2.13765	0.0428286	0.345323	-3.69747
1700030F04Rik	72263	lincRNA	0.31872	6.55053	2.13739	0.0428517	0.345323	-4.19865
Mrpl34	94065	protein_coding	0.663433	3.58515	2.13734	0.042856	0.345323	-3.74657
Pptc7	320717	protein_coding	-0.361249	6.11995	-2.13553	0.0430181	0.34598	-4.12979
Sdc4	20971	protein_coding	0.263651	7.82267	2.13541	0.0430291	0.34598	-4.33883
Cacna2d3	12294	protein_coding	-0.367405	9.32568	-2.21965	0.0430615	0.34598	-4.33117
Igsf8	140559	protein_coding	-0.259478	7.892	-2.13448	0.0431126	0.34598	-4.33465
Ccdc62	208908	protein_coding	-0.403297	5.28758	-2.13437	0.0431225	0.34598	-3.96902
Rps20	67427	protein_coding	0.365412	5.51273	2.13317	0.0432302	0.346546	-4.05817
Gm16845	100503652	antisense	-0.77851	3.22786	-2.13188	0.0433467	0.346817	-3.69743
Cst3	13010	protein_coding	0.260884	10.1542	2.13476	0.0433505	0.346817	-4.45848
Dr1	13486	protein_coding	0.581498	4.17974	2.13089	0.0434363	0.346817	-3.79185
Tiam1	21844	protein_coding	0.463731	5.12735	2.13125	0.0434519	0.346817	-3.98377
Klhl20	226541	protein_coding	0.415367	5.01433	2.13026	0.0434936	0.346817	-3.94918
Cerk	223753	protein_coding	-0.334792	5.67763	-2.12938	0.0435727	0.346817	-4.06183
Apba1	319924	protein_coding	0.30637	6.69391	2.12915	0.0435943	0.346817	-4.21246
Cox10	70383	protein_coding	-0.419724	5.37094	-2.12877	0.0436287	0.346817	-4.00276
Fat3	270120	protein_coding	-0.253512	9.95492	-2.1286	0.0436437	0.346817	-4.45208
Zfp318	57908	protein_coding	-0.351608	5.82333	-2.12836	0.043666	0.346817	-4.0794
Tmem242	70544	protein_coding	0.620079	3.59945	2.12799	0.0436989	0.346817	-3.73584
Pnisr	66625	protein_coding	-0.226803	9.01235	-2.12788	0.0437092	0.346817	-4.41745
6330403K07Rik	103712	protein_coding	0.561131	5.00658	2.18018	0.0438073	0.3473	-3.95649
Fbxw10	213980	protein_coding	-0.891592	3.06813	-2.12424	0.0440412	0.348566	-3.7045
Ddo	70503	protein_coding	-0.297556	7.28505	-2.12384	0.0440785	0.348566	-4.30133
Syngap1	240057	protein_coding	0.653999	3.70293	2.12311	0.0441447	0.348566	-3.73804
Dph7	67228	protein_coding	-0.711579	3.6656	-2.12303	0.044152	0.348566	-3.7241
Slc5a11	233836	protein_coding	-0.603284	4.78017	-2.13427	0.0441534	0.348566	-3.85965
Letm1	56384	protein_coding	-0.351992	5.55171	-2.12256	0.0441957	0.348605	-4.04929
Kdsr	70750	protein_coding	0.474141	4.71969	2.12166	0.0442783	0.348682	-3.90452
Fxyd1	56188	protein_coding	0.492243	4.27715	2.12128	0.0443136	0.348682	-3.85011
Ttll8	239591	protein_coding	-0.360138	6.27634	-2.12124	0.0443173	0.348682	-4.15833
Gm28750		antisense	-0.587954	4.93159	-2.14038	0.0443698	0.348801	-3.88973
Lonrf3	74365	protein_coding	-0.348638	6.23905	-2.11972	0.0444568	0.348829	-4.16712
Atp6v1g1	66290	protein_coding	0.342674	5.61133	2.11946	0.0444814	0.348829	-4.08708
Folh1	53320	protein_coding	-0.264871	7.97738	-2.11939	0.0444881	0.348829	-4.3806
Gm48003		antisense	-0.642753	3.79735	-2.11901	0.0445226	0.348829	-3.75181
Uqcc2	67267	protein_coding	0.609974	3.44017	2.1178	0.0446344	0.349412	-3.7664
4930555F03Rik	75359	lincRNA	-0.724761	4.74282	-2.21043	0.0446771	0.349453	-3.85898
Gcdh	270076	protein_coding	0.763971	3.09233	2.11563	0.0448363	0.349944	-3.71732
A230009B12Rik	319750	antisense	0.560956	4.36534	2.11544	0.0448539	0.349944	-3.88119
Trim2	80890	protein_coding	0.252102	7.95852	2.11518	0.0448787	0.349944	-4.38554
Pdss1	56075	protein_coding	-0.354003	5.78353	-2.11506	0.0448896	0.349944	-4.08402
Elavl4	15572	protein_coding	0.413662	6.06527	2.13045	0.0449465	0.350095	-4.13545
Acox3	80911	protein_coding	-0.650681	3.76427	-2.11266	0.0451138	0.351106	-3.76807
Clstn2	64085	protein_coding	0.410034	6.95294	2.16452	0.0451667	0.351226	-4.21447
St6galnac5	26938	protein_coding	0.658209	3.86893	2.10969	0.0453923	0.352622	-3.78355
Golga5	27277	protein_coding	-0.405573	5.25274	-2.10938	0.0454218	0.352622	-3.99914
Lmna	16905	protein_coding	0.654232	3.81469	2.10744	0.0456041	0.353202	-3.77599
Padi2	18600	protein_coding	0.33766	5.5706	2.10738	0.0456103	0.353202	-4.09826
Vkorc1l1	69568	protein_coding	0.384004	5.99357	2.10723	0.0456596	0.353202	-4.15456
Rtn4	68585	protein_coding	0.242522	8.01195	2.10664	0.04568	0.353202	-4.39727
Pcsk1n	30052	protein_coding	0.376133	7.979	2.17833	0.0456856	0.353202	-4.33415
Sycp3	20962	protein_coding	-0.294529	6.26073	-2.10618	0.0457231	0.353202	-4.21099
Spryd7	66674	protein_coding	0.62141	4.14886	2.10592	0.0457841	0.353372	-3.847
Fkbp15	338355	protein_coding	-0.345884	5.77992	-2.10515	0.0458208	0.353372	-4.124
Slc25a40	319653	protein_coding	-0.480795	4.82498	-2.10348	0.0459803	0.35431	-3.91567
Pura	19290	protein_coding	0.302704	7.25801	2.10258	0.0460654	0.354673	-4.33797
Atp1a1	11928	protein_coding	0.44284	5.11877	2.10168	0.0461511	0.35504	-4.02479
Phkg1	18682	protein_coding	-0.236921	9.15737	-2.10028	0.0462849	0.355761	-4.46948
Hebp1	15199	protein_coding	0.78637	3.28072	2.09942	0.0463682	0.355761	-3.74477
Ubn1	170644	protein_coding	-0.316465	5.88533	-2.09934	0.0463759	0.355761	-4.14209
Pnn	18949	protein_coding	-0.336579	6.04983	-2.09892	0.0464159	0.355761	-4.16436
Tlcd1	68385	protein_coding	-0.46283	5.17712	-2.09872	0.0464351	0.355761	-4.00295
Eif1ax	66235	protein_coding	0.427998	5.05539	2.09695	0.0466052	0.356772	-4.03956
Rpl30	19946	protein_coding	0.442775	4.62415	2.0959	0.0467067	0.357175	-3.94905
Gm44511		protein_coding	-0.264279	7.20185	-2.09561	0.0467342	0.357175	-4.35148
Psmb3	26446	protein_coding	0.612685	3.98002	2.09414	0.0468762	0.357863	-3.84337
Trappc4	60409	protein_coding	0.515163	4.38511	2.09389	0.0469008	0.357863	-3.9097
Erc1	111173	protein_coding	-0.250197	7.76632	-2.09236	0.047049	0.358701	-4.39764
Rpl41	67945	protein_coding	0.367473	5.78703	2.08979	0.0472992	0.360157	-4.15816
Srrt	83701	protein_coding	0.433149	4.91277	2.08961	0.0473171	0.360157	-3.99215
Map2k2	26396	protein_coding	-0.493468	4.94156	-2.08847	0.0474286	0.360712	-3.98123
Tollip	54473	protein_coding	0.516519	4.35569	2.08776	0.0474983	0.360948	-3.89701
Ccdc136	232664	protein_coding	0.328031	6.10706	2.08652	0.0476202	0.361581	-4.21413
Shq1	72171	protein_coding	0.642867	3.67551	2.0853	0.0477395	0.361932	-3.80409
Vps13d	230895	protein_coding	-0.26356	7.86348	-2.08526	0.0477438	0.361932	-4.42663
Slc35a3	229782	protein_coding	-0.465766	4.76782	-2.08411	0.0478573	0.362163	-3.96114
Zfp286	192651	protein_coding	-0.694498	3.63665	-2.08359	0.0479079	0.362163	-3.78256
Pcdh11x	245578	protein_coding	-0.242902	8.52868	-2.08331	0.0479358	0.362163	-4.46812
Fgfr2	14183	protein_coding	-0.228982	9.41353	-2.08293	0.0479735	0.362163	-4.51909
Pdzd4	245469	protein_coding	0.405674	5.31316	2.08221	0.0480443	0.362163	-4.08048
Pcsk2	18549	protein_coding	0.444611	6.24508	2.13737	0.048059	0.362163	-4.20063
Cog5	238123	protein_coding	-0.241625	7.70575	-2.08192	0.048073	0.362163	-4.41686
Exoc4	20336	protein_coding	-0.229114	9.42374	-2.08181	0.0480844	0.362163	-4.51799
Snapin	20615	protein_coding	0.488422	4.44624	2.08106	0.0481583	0.362191	-3.92325
Zfp422	67255	protein_coding	0.675339	3.42648	2.08056	0.0482083	0.362191	-3.7904
Ubn2	320538	protein_coding	-0.222997	8.49577	-2.08022	0.048242	0.362191	-4.47238
Polr3a	218832	protein_coding	-0.550721	4.3654	-2.08004	0.0482598	0.362191	-3.88129
Tcf12	21406	protein_coding	-0.224276	9.15489	-2.07832	0.0484313	0.362191	-4.51223
Ncapd2	68298	protein_coding	-0.708443	3.45386	-2.07795	0.0484683	0.362191	-3.78721
Mdga2	320772	protein_coding	-0.21692	12.729	-2.0779	0.048473	0.362191	-4.65094
Calm3	12315	protein_coding	0.638729	6.5887	2.2643	0.0484746	0.362191	-4.14298
Cap2	67252	protein_coding	-0.317143	6.88975	-2.0777	0.0484928	0.362191	-4.31119
Uck2	80914	protein_coding	0.682264	3.5839	2.07713	0.0485497	0.362191	-3.79979
Amotl2	56332	protein_coding	0.605531	3.74288	2.07713	0.0485498	0.362191	-3.83559
H2afj		protein_coding	0.543149	4.20698	2.0771	0.0485531	0.362191	-3.90712
Hs6st2	50786	protein_coding	0.346277	6.12164	2.07639	0.0486243	0.362433	-4.24748
Nova1	664883	protein_coding	-0.233361	7.67037	-2.07571	0.0486918	0.362648	-4.4219
P2ry14	140795	protein_coding	-0.34089	5.98506	-2.07458	0.0488052	0.363203	-4.21028
Arl6ip1	54208	protein_coding	0.364279	6.84562	2.10747	0.0490037	0.364353	-4.33778
Jund	16478	protein_coding	0.365541	5.93848	2.07225	0.0490402	0.364353	-4.22298
Gucd1	68778	protein_coding	-0.475234	5.11916	-2.07161	0.0491039	0.364353	-4.0264
Rrp8	101867	protein_coding	-0.713748	3.51854	-2.07098	0.0491678	0.364353	-3.79596
Inhba	16323	protein_coding	0.520602	4.27207	2.07081	0.0491851	0.364353	-3.89686
Smpd2	20598	protein_coding	0.574637	3.95734	2.07073	0.0491937	0.364353	-3.8523
Matr3	17184	protein_coding	0.342547	6.52375	2.07167	0.049274	0.364659	-4.30655
Hlcs	110948	protein_coding	0.350027	5.85444	2.06914	0.0493546	0.364967	-4.20598
Dock7	67299	protein_coding	0.253904	7.52217	2.06748	0.0495228	0.365912	-4.42119
Abhd17b	226016	protein_coding	-0.258729	7.39245	-2.06711	0.0495608	0.365912	-4.41366
Lpar4	78134	protein_coding	0.483336	4.94195	2.06634	0.0496388	0.366199	-4.03818
Amfr	23802	protein_coding	0.348859	5.87258	2.06421	0.0498568	0.367379	-4.20165
Tpcn1	252972	protein_coding	0.375982	5.54194	2.06397	0.0498808	0.367379	-4.15112
Bnip3	12176	protein_coding	0.480379	4.61076	2.06362	0.0499167	0.367379	-3.99662
Cmtm3	68119	protein_coding	-0.583558	4.04237	-2.06255	0.0500269	0.367648	-3.85577
Zmynd12	332934	protein_coding	-0.876413	3.03919	-2.0625	0.0500319	0.367648	-3.78985
Cdkl3	213084	protein_coding	-0.39145	5.71194	-2.06192	0.0500907	0.36776	-4.18106
Smim12	80284	protein_coding	0.594561	3.85983	2.06093	0.0501929	0.36776	-3.8853
Sugp2	234373	protein_coding	-0.424014	4.80617	-2.06093	0.050193	0.36776	-4.02549
Mef2c	17260	protein_coding	-0.289258	6.73908	-2.06051	0.0502363	0.36776	-4.34652
Crcp	12909	protein_coding	-0.604489	3.87075	-2.06043	0.050244	0.36776	-3.8557
Cep164	214552	protein_coding	-0.450741	4.77351	-2.06005	0.0502833	0.36776	-3.99966
Supt3	109115	protein_coding	-0.284829	7.07547	-2.05888	0.0504041	0.368356	-4.38176
Tuba1b	22143	protein_coding	0.407961	5.10081	2.05839	0.050455	0.36844	-4.12265
9130401M01Rik	75758	protein_coding	0.837803	3.12531	2.05793	0.0505023	0.368497	-3.80711
Agbl3	76223	protein_coding	-0.361838	5.52997	-2.05723	0.0505755	0.368744	-4.14976
Gabrb1	14400	protein_coding	-0.198511	11.98	-2.05639	0.0506626	0.369091	-4.66283
Tmf1	232286	protein_coding	0.345465	5.4354	2.05321	0.0509935	0.371212	-4.15678
Rbm8a	60365	protein_coding	0.541039	3.93771	2.05265	0.0510515	0.371345	-3.90449
Map1b	17755	protein_coding	0.424287	8.09433	2.1639	0.0512045	0.372168	-4.39686
Plekhg5	269608	protein_coding	-0.577751	4.47363	-2.04731	0.0516128	0.374845	-3.95975
Fitm2	228859	protein_coding	0.616922	3.74574	2.04599	0.0517522	0.375444	-3.86958
4930452B06Rik		protein_coding	-0.808413	3.30799	-2.04524	0.0518313	0.375444	-3.81872
Cntn1	12805	protein_coding	-0.20411	10.5882	-2.04489	0.0518684	0.375444	-4.62969
Fbxl4	269514	protein_coding	-0.33225	5.86707	-2.04424	0.0519367	0.375444	-4.24297
Pls3	102866	protein_coding	-0.279742	6.8935	-2.0432	0.0520473	0.375444	-4.39269
Lrp4	228357	protein_coding	-0.313371	6.13749	-2.04292	0.0520776	0.375444	-4.26931
Slc4a4	54403	protein_coding	-0.215541	12.1501	-2.04291	0.0520782	0.375444	-4.69213
Dtna	13527	protein_coding	-0.213506	10.4784	-2.04285	0.0520853	0.375444	-4.62816
Metrn	70083	protein_coding	0.365401	5.57806	2.04283	0.0520874	0.375444	-4.18716
Grik2	14806	protein_coding	0.266887	9.69184	2.05303	0.052097	0.375444	-4.59116
Pcdh19	279653	protein_coding	-0.487518	5.34323	-2.05579	0.0522274	0.375706	-4.11346
Brinp3	215378	protein_coding	-0.202381	10.2097	-2.04149	0.0522295	0.375706	-4.62197
Rpl18a	76808	protein_coding	0.383432	5.2601	2.04124	0.0522565	0.375706	-4.14663
Vps9d1	72325	protein_coding	-0.540617	4.27064	-2.04089	0.0522941	0.375706	-3.94733
Dlg5	71228	protein_coding	-0.374491	6.86857	-2.07104	0.0523675	0.375944	-4.3513
1700110K17Rik	73558	antisense	-0.78039	3.29812	-2.03929	0.0524651	0.376073	-3.83063
Sorbs1	20411	protein_coding	0.23773	9.36138	2.03928	0.0524659	0.376073	-4.5934
Depdc5	277854	protein_coding	-0.264579	7.24036	-2.03741	0.0526668	0.376777	-4.4407
Syt16	238266	protein_coding	0.969993	5.67717	2.28046	0.0526708	0.376777	-4.0051
Mtmr1	53332	protein_coding	-0.369293	5.7315	-2.03716	0.0526935	0.376777	-4.20398
Prcc	94315	protein_coding	-0.477059	4.95185	-2.03591	0.0528275	0.376777	-4.06983
Trim46	360213	protein_coding	0.662668	3.6106	2.03585	0.0528342	0.376777	-3.8656
Plcb1	18795	protein_coding	-0.393378	12.4101	-2.18256	0.052838	0.376777	-4.56225
Ddx42	72047	protein_coding	-0.327447	5.85817	-2.03538	0.052885	0.376777	-4.25976
Ehbp1	216565	protein_coding	-0.236588	8.78684	-2.03524	0.0528995	0.376777	-4.57022
Tcf3	21423	protein_coding	-0.593181	3.99964	-2.03499	0.052927	0.376777	-3.90849
Ntrk2	18212	protein_coding	-0.229764	9.44741	-2.03461	0.0529682	0.376784	-4.6055
Amotl1	75723	protein_coding	0.347398	5.69446	2.03362	0.053075	0.377256	-4.23732
Spag16	66722	protein_coding	-0.873219	3.17118	-2.0325	0.0531957	0.377585	-3.83324
Nfatc3	18021	protein_coding	-0.325396	6.58503	-2.03234	0.0532137	0.377585	-4.37381
Ccdc124	234388	protein_coding	0.592172	3.55789	2.03207	0.0532425	0.377585	-3.89202
Rab2b	76338	protein_coding	-0.43444	5.06605	-2.03137	0.0533185	0.377838	-4.07966
Hunk	26559	protein_coding	0.40727	5.1031	2.03075	0.0533865	0.37787	-4.11581
Calcrl	54598	protein_coding	0.359244	6.10076	2.03091	0.0534038	0.37787	-4.30933
Sox21	223227	protein_coding	0.552751	3.97218	2.02937	0.0535369	0.378525	-3.92372
Tmem150c	231503	protein_coding	0.487224	4.58727	2.02839	0.0536436	0.378839	-4.03979
Parg	26430	protein_coding	-0.27301	6.47198	-2.02822	0.0536624	0.378839	-4.36737
Car5b	56078	protein_coding	0.64048	3.45203	2.02709	0.0537857	0.379423	-3.88511
Far1os	69295	antisense	-0.446279	4.61	-2.02617	0.0538867	0.379849	-4.03696
Mtpap	67440	protein_coding	-0.460448	4.89006	-2.02396	0.0541295	0.380824	-4.07477
Usp29	57775	protein_coding	0.399778	7.06093	2.08548	0.0541416	0.380824	-4.38926
C1qbp	12261	protein_coding	0.701579	3.67751	2.02488	0.0541473	0.380824	-3.91019
Ubxn7	224111	protein_coding	-0.285865	6.61371	-2.02333	0.0541981	0.380868	-4.38983
Ncdn	26562	protein_coding	0.648458	5.44381	2.13835	0.0542968	0.380868	-4.11881
Nsg1	18196	protein_coding	0.50421	5.57186	2.08372	0.0543218	0.380868	-4.20536
Fbxl7	448987	protein_coding	0.285859	7.03861	2.0222	0.0543231	0.380868	-4.46004
Lgmn	19141	protein_coding	0.32628	6.07003	2.02189	0.0543573	0.380868	-4.32254
Slc24a4	238384	protein_coding	-0.582339	7.84966	-2.22072	0.054433	0.380913	-4.34
Klhl5	71778	protein_coding	-0.353531	6.25819	-2.02054	0.0545071	0.380913	-4.29144
Abhd6	66082	protein_coding	-0.324393	6.4676	-2.01968	0.0546023	0.380913	-4.3853
Pcca	110821	protein_coding	-0.261178	7.63778	-2.0193	0.0546444	0.380913	-4.51817
Slirp	380773	protein_coding	0.671656	3.32801	2.01923	0.0546517	0.380913	-3.89908
Gas2l1	78926	protein_coding	0.694633	3.29996	2.0186	0.0547217	0.380913	-3.88423
Pitpnb	56305	protein_coding	0.39206	5.00317	2.0186	0.0547219	0.380913	-4.12878
Mettl24	327747	protein_coding	-0.776373	5.35734	-2.15181	0.0547405	0.380913	-4.02847
Slc35b4	58246	protein_coding	0.648233	3.53239	2.01765	0.054827	0.380913	-3.88197
Pdia3	14827	protein_coding	0.341622	6.18922	2.0174	0.0548556	0.380913	-4.34046
Eps15	13858	protein_coding	-0.231028	8.86061	-2.01713	0.0548851	0.380913	-4.60402
Gpatch1	67471	protein_coding	-0.404001	5.13595	-2.01676	0.0549272	0.380913	-4.14
Pbx4	80720	protein_coding	0.834609	3.63138	2.04696	0.0550027	0.380913	-3.88573
Gbe1	74185	protein_coding	-0.376079	5.726	-2.01554	0.0550634	0.380913	-4.27523
Epb41l4b	54357	protein_coding	0.505578	5.72189	2.08546	0.0550839	0.380913	-4.23182
Npas3	27386	protein_coding	-0.230048	12.421	-2.02167	0.0551065	0.380913	-4.74414
Ube2z	268470	protein_coding	0.600334	4.04376	2.01502	0.0551207	0.380913	-3.95215
Gm15577	100502679	antisense	-0.433697	4.54651	-2.01482	0.0551439	0.380913	-4.04505
Hap1	15114	protein_coding	0.471826	4.38467	2.01481	0.055145	0.380913	-4.02161
Gm13269	102634949	antisense	0.578072	3.85908	2.01406	0.0552287	0.380913	-3.95348
Kif1a	16560	protein_coding	0.282076	7.34309	2.01406	0.0552289	0.380913	-4.51244
Sox11	20666	protein_coding	0.538313	4.21423	2.01345	0.0552966	0.380913	-3.98684
Lrig3	320398	protein_coding	-0.34122	5.79558	-2.01341	0.055301	0.380913	-4.26812
Ankfn1	382543	protein_coding	0.417026	5.83858	2.02809	0.0554424	0.38156	-4.27212
Stxbp4	20913	protein_coding	-0.273496	6.65834	-2.01127	0.0555417	0.38156	-4.41953
Flt3	14255	protein_coding	-0.769855	3.55442	-2.01113	0.055558	0.38156	-3.88519
Gm10600	100042472	protein_coding	-0.633738	4.14602	-2.02056	0.0556095	0.38156	-3.98955
Rab1a	19324	protein_coding	0.305404	6.10905	2.01043	0.0556367	0.38156	-4.35275
Tbce	70430	protein_coding	-0.315454	5.87047	-2.0104	0.0556399	0.38156	-4.284
Capza2	12343	protein_coding	0.287161	6.44644	2.0099	0.0556959	0.381664	-4.40579
Gcnt7	654821	protein_coding	-0.842855	3.38571	-2.00913	0.0557838	0.381716	-3.87109
Tppp3	67971	protein_coding	0.559034	3.93172	2.00911	0.0557851	0.381716	-3.96683
Acaca	107476	protein_coding	-0.240578	8.36115	-2.00779	0.0559352	0.382463	-4.59568
Hnrnpa0	77134	protein_coding	0.410256	5.64605	2.01414	0.0560258	0.382502	-4.26737
Efna5	13640	protein_coding	0.360589	7.0436	2.03888	0.056062	0.382502	-4.43782
Dpysl2	12934	protein_coding	0.233695	7.649	2.00666	0.0560637	0.382502	-4.55449
1700109H08Rik	77036	protein_coding	-0.474569	4.33995	-2.00597	0.0561417	0.382578	-4.0167
Wnk3	279561	protein_coding	0.364723	5.64102	2.00584	0.0561567	0.382578	-4.27672
Diras2	68203	protein_coding	0.606259	3.53602	2.00486	0.0562674	0.382937	-3.92807
Otub1	107260	protein_coding	0.710739	4.58901	2.0933	0.0562997	0.382937	-4.0426
Prpf39	328110	protein_coding	-0.288031	6.16454	-2.00372	0.0563982	0.382937	-4.36213
Scaf11	72193	protein_coding	-0.293856	6.3891	-2.0037	0.0564002	0.382937	-4.39311
B4gat1	108902	protein_coding	0.486551	4.25383	2.00351	0.0564219	0.382937	-4.04079
Chordc1	66917	protein_coding	0.301223	6.15841	2.00314	0.0564645	0.382937	-4.37333
Lrrn1	16979	protein_coding	0.382059	5.45407	2.00286	0.0564963	0.382937	-4.23373
Ssr2	66256	protein_coding	0.688381	3.44116	2.00138	0.0567175	0.383885	-3.94554
Tor1aip1	208263	protein_coding	-0.254261	6.99819	-2.00058	0.0567574	0.383885	-4.47171
Brwd3	382236	protein_coding	0.319456	5.95702	2.00056	0.0567593	0.383885	-4.35973
Tmed7	66676	protein_coding	0.315514	6.10224	2.00002	0.0568218	0.38403	-4.35781
Tmem147	69804	protein_coding	0.521748	4.17393	1.99914	0.0569233	0.384438	-4.06519
Lingo2	242384	protein_coding	0.390222	9.71231	2.10965	0.0569932	0.384632	-4.56135
Lgals1	16852	protein_coding	0.79118	2.91184	1.99804	0.0570497	0.384736	-3.88295
Zfhx2	239102	protein_coding	0.316478	5.66768	1.9972	0.057146	0.385107	-4.31187
H2-K1	14972	protein_coding	0.429572	4.4479	1.99666	0.0572091	0.385128	-4.0929
Fryl	72313	protein_coding	-0.245193	7.47775	-1.99646	0.0572315	0.385128	-4.53966
Ddb2	107986	protein_coding	-0.367645	5.55229	-1.99567	0.0573239	0.385452	-4.2506
Syt9	60510	protein_coding	0.593375	4.13857	1.99524	0.0573728	0.385452	-3.99677
Phf20l1	239510	protein_coding	-0.263639	7.92607	-1.99498	0.0574034	0.385452	-4.57945
Nol4	319211	protein_coding	-0.243395	9.0615	-1.99456	0.0574521	0.385502	-4.6549
Narf	67608	protein_coding	-0.419053	5.06529	-1.9922	0.0577266	0.386922	-4.1728
Snu13	20826	protein_coding	0.413172	4.89621	1.99203	0.0577464	0.386922	-4.18462
Kansl3	226976	protein_coding	-0.341171	5.91857	-1.98896	0.0581048	0.389044	-4.32489
Setd7	73251	protein_coding	0.270224	6.37417	1.98805	0.0582116	0.38948	-4.42643
Trp53cor1	100504267	lincRNA	-0.425899	4.84048	-1.98693	0.0583439	0.389845	-4.14282
Svil	225115	protein_coding	-0.34179	6.81881	-2.00571	0.0583495	0.389845	-4.47637
Srcap	100043597	protein_coding	-0.576914	3.71132	-1.9863	0.0584171	0.389877	-3.95353
Rab3ip	216363	protein_coding	-0.496543	4.20633	-1.98613	0.0584378	0.389877	-4.03698
Cops7b	26895	protein_coding	-0.492499	4.24268	-1.98452	0.0586276	0.390864	-4.03638
Egln1	112405	protein_coding	-0.345861	5.48586	-1.98397	0.0586929	0.390902	-4.26379
Wdr78		protein_coding	0.420553	4.5739	1.98317	0.0587876	0.390902	-4.14476
Atp6v0e2	76252	protein_coding	0.402486	4.79493	1.98286	0.0588243	0.390902	-4.17994
Stmn4	56471	protein_coding	0.431259	4.42268	1.98272	0.05884	0.390902	-4.14038
4933423P22Rik	71158	antisense	-0.611146	3.93757	-1.98184	0.0589445	0.390902	-3.99934
Paxip1	55982	protein_coding	-0.492839	4.35764	-1.98168	0.0589639	0.390902	-4.06153
Slc25a26	67582	protein_coding	-0.430086	5.35818	-1.98168	0.0589643	0.390902	-4.21649
Zfp180	210135	protein_coding	0.554354	4.1802	1.98165	0.0589678	0.390902	-4.01629
Actb	11461	protein_coding	0.549602	7.98056	2.16671	0.0590523	0.391185	-4.43987
Nus1	52014	protein_coding	0.364827	5.29547	1.9797	0.0591995	0.391426	-4.25178
Fam198a		protein_coding	0.58459	3.87188	1.97927	0.0592502	0.391426	-3.96562
Mapk8ip1	19099	protein_coding	0.405382	4.91709	1.97913	0.0592674	0.391426	-4.19843
Heg1	77446	protein_coding	-0.281193	6.16463	-1.97885	0.0593008	0.391426	-4.40277
Rab11fip5	52055	protein_coding	0.587933	3.7515	1.97871	0.0593178	0.391426	-3.98503
H2afz		protein_coding	0.359969	5.27637	1.97831	0.0593655	0.391426	-4.28468
Slc16a1	20501	protein_coding	0.458557	5.01117	1.97817	0.0593818	0.391426	-4.19092
Acvr1b	11479	protein_coding	0.559761	3.89988	1.97573	0.0596734	0.392681	-4.00554
Ociad1	68095	protein_coding	0.358762	5.9816	1.97623	0.0596976	0.392681	-4.38792
Plscr4	235527	protein_coding	0.333571	6.32975	1.97553	0.0596982	0.392681	-4.42286
Slc3a2	17254	protein_coding	0.34905	5.75975	1.97492	0.0597706	0.39288	-4.351
Gpm6b	14758	protein_coding	0.202657	9.87873	1.97436	0.0598382	0.393048	-4.72762
Bcan	12032	protein_coding	-0.29848	7.28725	-1.97517	0.059927	0.393157	-4.54905
Wdr17	244484	protein_coding	-0.385132	9.43981	-2.07824	0.0599613	0.393157	-4.59887
Fbxl20	72194	protein_coding	-0.27759	6.86947	-1.97318	0.059981	0.393157	-4.51287
Pde11a	241489	protein_coding	0.853522	5.0585	2.13229	0.0600465	0.393311	-4.07419
Tmbim4	68212	protein_coding	0.462936	4.72181	1.97218	0.060101	0.393393	-4.18953
Ctnna3	216033	protein_coding	-0.18951	12.2753	-1.9714	0.060195	0.393732	-4.82243
Dynlt3	67117	protein_coding	0.360155	5.3965	1.97049	0.0603053	0.393754	-4.30914
Phlpp1	98432	protein_coding	-0.212729	9.90853	-1.97026	0.0603331	0.393754	-4.73456
Gm19710	100503469	lincRNA	-0.359293	5.7941	-1.97011	0.0603515	0.393754	-4.35494
Otud6b	72201	protein_coding	0.441232	4.49706	1.96998	0.0603669	0.393754	-4.11286
Usp3	235441	protein_coding	-0.335456	6.02253	-1.9691	0.0604746	0.394181	-4.4031
Fndc3a	319448	protein_coding	0.294653	6.5308	1.96861	0.060533	0.394287	-4.47921
Snca	20617	protein_coding	0.38846	5.57358	1.96857	0.0607253	0.395008	-4.34152
Fam171b	241520	protein_coding	-0.267878	6.96574	-1.96669	0.0607675	0.395008	-4.5352
Surf4	20932	protein_coding	0.765164	3.18234	1.96556	0.0609055	0.395008	-3.95321
Tmem259	216157	protein_coding	0.41796	4.89205	1.96538	0.0609269	0.395008	-4.19203
Gm10053	672195	protein_coding	0.614907	3.64914	1.96514	0.0609561	0.395008	-4.03122
Taok3	330177	protein_coding	0.324014	5.95004	1.96502	0.0609717	0.395008	-4.40293
Sorl1	20660	protein_coding	0.226186	7.88373	1.96464	0.0610174	0.395008	-4.63862
Gm26848		lincRNA	0.300556	6.03599	1.96434	0.0610543	0.395008	-4.42258
Tspan13	66109	protein_coding	0.453557	4.7345	1.96433	0.0610552	0.395008	-4.16846
Aff1	17355	protein_coding	-0.321955	7.22088	-1.9824	0.0610838	0.395008	-4.5565
Cpeb3	208922	protein_coding	-0.22858	8.77168	-1.96383	0.0611167	0.395008	-4.6926
Ccng1	12450	protein_coding	0.563523	3.80526	1.96355	0.0611508	0.395008	-4.02698
Rfk	54391	protein_coding	0.519734	3.91847	1.9627	0.0612553	0.39541	-4.04189
Glis3	226075	protein_coding	0.340525	8.17334	2.01931	0.0613008	0.39543	-4.60936
Epb41l1	13821	protein_coding	0.304699	5.91702	1.96063	0.0615106	0.396431	-4.41438
Gm10563	100038426	protein_coding	-0.313122	5.66682	-1.96038	0.0615407	0.396431	-4.37271
Rdh14	105014	protein_coding	-0.531362	4.14031	-1.95947	0.0616536	0.396884	-4.04753
Aurkaip1	66077	protein_coding	0.554985	3.74206	1.95855	0.0617669	0.397333	-4.03113
Pgam1	18648	protein_coding	0.386627	6.18722	1.98987	0.0618668	0.397333	-4.44714
Emc2	66736	protein_coding	-0.300233	6.13432	-1.9576	0.061884	0.397333	-4.41701
Gaa	14387	protein_coding	0.375615	5.16784	1.95753	0.0618934	0.397333	-4.28284
Prtg	235472	protein_coding	0.740528	3.50214	1.95665	0.0620027	0.397762	-3.97124
Alg13	67574	protein_coding	-0.458993	4.48332	-1.95599	0.0620841	0.398004	-4.11649
Grip1	74053	protein_coding	-0.256901	8.37471	-1.95566	0.0621256	0.398004	-4.6804
Dach2	93837	protein_coding	0.708777	3.62394	1.95481	0.0622306	0.398403	-3.96997
Adora2b	11541	protein_coding	0.442429	4.42035	1.95322	0.0624297	0.399092	-4.12246
Mmd	67468	protein_coding	0.538165	4.0907	1.95299	0.0624577	0.399092	-4.04043
Fkbp2	14227	protein_coding	0.515575	4.37336	1.95292	0.0624662	0.399092	-4.1398
Fkbp5	14229	protein_coding	-0.854996	6.3433	-2.17905	0.0625694	0.39922	-4.26629
Dido1	23856	protein_coding	-0.302847	6.29671	-1.95191	0.0625928	0.39922	-4.46257
Kif5c	16574	protein_coding	0.287962	6.29597	1.95144	0.0626519	0.39922	-4.47586
1190002N15Rik		protein_coding	0.523608	4.108	1.9514	0.0626571	0.39922	-4.06931
Vat1l	270097	protein_coding	0.53245	5.64014	2.02373	0.062723	0.399368	-4.29375
Ndufa8	68375	protein_coding	0.375619	4.7835	1.94948	0.0628971	0.400204	-4.25255
Galnt10	171212	protein_coding	-0.302406	6.45777	-1.94848	0.0630237	0.400256	-4.50295
Scamp3	24045	protein_coding	0.713881	3.70613	1.94895	0.0630865	0.400256	-4.00253
Ssr3	67437	protein_coding	0.340799	5.74303	1.94786	0.0631016	0.400256	-4.39868
Gm26749		antisense	-0.447086	4.67318	-1.94749	0.0631475	0.400256	-4.18225
Phkb	102093	protein_coding	-0.205019	9.01234	-1.94739	0.0631601	0.400256	-4.73372
Map4k5	399510	protein_coding	-0.309085	6.45815	-1.94738	0.0631623	0.400256	-4.4906
Cldn11	18417	protein_coding	0.48076	5.80718	2.01194	0.0632387	0.400469	-4.3641
1810037I17Rik	67704	protein_coding	0.400813	5.07411	1.94619	0.0633118	0.400661	-4.28876
Slc39a11	69806	protein_coding	0.361369	5.10698	1.94486	0.0634802	0.401344	-4.28279
Lars	107045	protein_coding	-0.321985	5.61085	-1.94466	0.0635056	0.401344	-4.34217
Disp3	242748	protein_coding	0.583179	3.7074	1.94375	0.0636211	0.401802	-4.01729
Bcor	71458	protein_coding	-0.327015	6.48632	-1.9436	0.0636965	0.401905	-4.50314
Diaph3	56419	protein_coding	-0.303183	7.00915	-1.94313	0.0638245	0.401905	-4.57145
Nol10	217431	protein_coding	-0.43164	4.97918	-1.94212	0.0638279	0.401905	-4.22849
Cd200	17470	protein_coding	0.499656	4.03763	1.94198	0.0638465	0.401905	-4.09567
Ywhah	22629	protein_coding	0.614092	6.31854	2.09768	0.0638766	0.401905	-4.36211
Ndufa10	67273	protein_coding	-0.375356	5.29021	-1.94159	0.0638954	0.401905	-4.30851
3632451O06Rik			0.49015	4.55852	1.94085	0.0639902	0.402057	-4.1408
Airn	104103	antisense	-0.442333	5.09864	-1.94162	0.0640146	0.402057	-4.27574
Map3k14	53859	protein_coding	0.400213	5.08852	1.94039	0.0640486	0.402057	-4.27243
Map4k3	225028	protein_coding	-0.257477	7.03842	-1.93796	0.0643603	0.403511	-4.59626
Plod1	18822	protein_coding	-0.467186	4.65301	-1.93791	0.0643666	0.403511	-4.14458
Epc1	13831	protein_coding	-0.22401	7.94712	-1.93688	0.0644986	0.404067	-4.68685
Fgd6	13998	protein_coding	-0.279559	7.17769	-1.93608	0.0646019	0.404443	-4.6108
Pfn2	18645	protein_coding	0.342052	6.55245	1.95146	0.0647026	0.404803	-4.5366
Kcnc2	268345	protein_coding	0.374674	7.33469	1.99498	0.0648011	0.405035	-4.57666
Gnas	14683	protein_coding	0.263774	8.4314	1.94003	0.0648638	0.405035	-4.72636
Pot1b	72836	protein_coding	-0.375576	5.62485	-1.93363	0.0649175	0.405035	-4.389
Stxbp1	20910	protein_coding	0.491484	6.35274	2.03173	0.0649267	0.405035	-4.4373
Rpap1	68925	protein_coding	-0.706832	3.52469	-1.93333	0.0649565	0.405035	-3.98047
Stat5a	20850	protein_coding	-0.536164	4.22081	-1.93295	0.0650047	0.405066	-4.09908
Hsd11b1	15483	protein_coding	-0.414486	5.2451	-1.93191	0.0651401	0.405549	-4.28769
Akap10	56697	protein_coding	-0.302378	6.85801	-1.93165	0.0652099	0.405549	-4.57988
Uqcrc2	67003	protein_coding	0.296455	6.04169	1.93135	0.0652123	0.405549	-4.47805
Gm2000	100038991	protein_coding	0.709324	3.36234	1.93062	0.0653071	0.405616	-4.01693
Arhgdia	192662	protein_coding	0.496255	4.20531	1.9306	0.0653099	0.405616	-4.11916
Pianp	319352	protein_coding	0.660895	3.70705	1.93008	0.0653778	0.405768	-4.05032
Rnf187	108660	protein_coding	0.47405	5.309	1.95857	0.0654562	0.405949	-4.32029
Nrip1	268903	protein_coding	-0.284238	6.57816	-1.92918	0.0654938	0.405949	-4.53464
Srcin1	56013	protein_coding	0.352694	5.21265	1.92862	0.0655669	0.406132	-4.34294
Aes		protein_coding	0.369259	6.01433	1.9425	0.0656202	0.406193	-4.47653
Trmt1	212528	protein_coding	-0.406076	4.86264	-1.92751	0.0657123	0.406495	-4.22416
Rufy1	216724	protein_coding	-0.34953	5.54487	-1.92545	0.0659817	0.407891	-4.36021
9630013A20Rik	319903	antisense	-0.532488	4.0321	-1.92419	0.0661476	0.408611	-4.09161
Ank3	11735	protein_coding	0.423471	8.60185	2.0416	0.0662014	0.408611	-4.63139
Cntnap1	53321	protein_coding	0.525979	4.26665	1.92345	0.0662445	0.408611	-4.16075
Frmpd4	333605	protein_coding	-0.260032	7.54893	-1.92307	0.0662944	0.408611	-4.66918
Tab2	68652	protein_coding	0.257434	7.53472	1.9229	0.0663168	0.408611	-4.681
Twf1	19230	protein_coding	0.473304	4.64396	1.9222	0.0664084	0.408906	-4.20683
Mtmr9	210376	protein_coding	0.49401	4.25302	1.92131	0.0665261	0.409361	-4.14131
Casz1	69743	protein_coding	0.632405	3.40412	1.92051	0.0666312	0.409738	-4.03473
Ndufaf6	76947	protein_coding	-0.479172	4.53289	-1.91936	0.066784	0.410151	-4.18485
Plod2	26432	protein_coding	-0.316846	6.51783	-1.91997	0.0668281	0.410151	-4.56315
Uqcrh	66576	protein_coding	0.31992	6.15044	1.91896	0.0668374	0.410151	-4.51318
Cebpz	12607	protein_coding	-0.481717	4.30085	-1.91868	0.0668739	0.410151	-4.16389
Lamb2	16779	protein_coding	0.805023	2.82706	1.91824	0.0669329	0.410244	-3.98122
Nvl	67459	protein_coding	-0.314013	5.52052	-1.9167	0.0671376	0.411229	-4.40485
Trip11	109181	protein_coding	-0.25369	7.03956	-1.91552	0.0672945	0.411579	-4.62146
Ywhaq	22630	protein_coding	0.287386	6.30153	1.91532	0.0673208	0.411579	-4.56311
Atp6v1b2	11966	protein_coding	0.325471	6.37787	1.91617	0.0673269	0.411579	-4.54373
Lrp11	237253	protein_coding	0.498723	4.76673	1.91817	0.0673964	0.411582	-4.23682
Dok6	623279	protein_coding	0.228771	8.3023	1.91461	0.0674154	0.411582	-4.75243
Spg21	27965	protein_coding	0.639263	3.39577	1.91338	0.0675807	0.412322	-4.03631
Nav1	215690	protein_coding	0.347465	5.82188	1.91228	0.0677281	0.412819	-4.44302
Rpsa	16785	protein_coding	0.267944	6.80344	1.91197	0.0677696	0.412819	-4.63307
Psma4	26441	protein_coding	0.428959	4.3223	1.91178	0.0677946	0.412819	-4.22198
Plpp1	19012	protein_coding	0.362657	5.31366	1.91139	0.0678473	0.412871	-4.35418
Frem2	242022	protein_coding	0.412826	5.16104	1.91032	0.0679912	0.413252	-4.34842
Lims1	110829	protein_coding	-0.244437	7.44373	-1.91026	0.0679985	0.413252	-4.67518
Rnf213	672511	protein_coding	0.409338	5.23302	1.90981	0.0680594	0.413354	-4.33795
Pef1	67898	protein_coding	0.53915	3.74924	1.90925	0.0681341	0.413387	-4.08199
Mark2	13728	protein_coding	-0.2453	7.31225	-1.90911	0.0681533	0.413387	-4.67644
Optn	71648	protein_coding	0.508858	4.1858	1.90859	0.0682239	0.413547	-4.12083
P3h2	210530	protein_coding	0.448616	5.12723	1.91604	0.0683324	0.413936	-4.33473
Lysmd2	70082	protein_coding	0.464099	5.066	1.91264	0.0684577	0.414426	-4.30198
Slc22a23	73102	protein_coding	0.282093	6.63962	1.90596	0.0685788	0.414891	-4.6015
Esr1	13982	protein_coding	-0.433781	5.13248	-1.90872	0.0686321	0.414944	-4.3426
Mtmr14	97287	protein_coding	-0.506047	4.03752	-1.90394	0.0688543	0.415799	-4.10886
Qsox1	104009	protein_coding	0.58269	3.59081	1.90388	0.0688624	0.415799	-4.0816
Rab11fip3	215445	protein_coding	-0.290726	6.79004	-1.90269	0.0690239	0.416295	-4.62205
Gigyf1	57330	protein_coding	-0.369192	5.20099	-1.90262	0.0690336	0.416295	-4.34504
Cox6a1	12861	protein_coding	0.284935	5.88871	1.90198	0.0691207	0.416551	-4.52188
Grn	14824	protein_coding	0.772582	3.35685	1.9008	0.0693399	0.417137	-4.03509
Immp2l	93757	protein_coding	0.37023	7.06863	1.95081	0.0693488	0.417137	-4.60824
Ankle2	71782	protein_coding	-0.389377	4.99804	-1.90029	0.0693517	0.417137	-4.28855
Camk2n2	73047	protein_coding	0.411741	5.54001	1.92201	0.0694957	0.417734	-4.44969
Gm48770		antisense	-0.664991	3.50893	-1.89822	0.0696352	0.418052	-4.06104
Radil	231858	protein_coding	0.563878	3.76037	1.89816	0.0696442	0.418052	-4.11957
Serinc5	218442	protein_coding	0.460475	4.70622	1.8978	0.0696931	0.418052	-4.26251
Mllt11	56772	protein_coding	0.431102	5.25149	1.90793	0.0697608	0.418052	-4.38486
Fars2	69955	protein_coding	-0.224965	7.83428	-1.89709	0.0697917	0.418052	-4.74253
Gm20732		lincRNA	-0.327943	6.31493	-1.89781	0.0698169	0.418052	-4.5603
Btf3	218490	protein_coding	0.547279	3.67619	1.89637	0.06989	0.418151	-4.08981
Galnt1	14423	protein_coding	-0.232083	7.94771	-1.89591	0.069954	0.418151	-4.75348
Taf1c	21341	protein_coding	0.367369	4.87147	1.89581	0.0699678	0.418151	-4.33343
Zmat2	66492	protein_coding	0.40993	5.01568	1.89407	0.0702079	0.419142	-4.32053
Phf21b	271305	protein_coding	-0.406223	5.11819	-1.89396	0.0702232	0.419142	-4.32844
Timm22	56322	protein_coding	0.572036	3.86716	1.89344	0.0702951	0.419303	-4.11594
Arl6ip5	65106	protein_coding	0.366126	5.52357	1.89288	0.0703722	0.419496	-4.44334
BC005624	227707	protein_coding	0.424082	4.39098	1.89117	0.0706105	0.420648	-4.26467
Swi5	72931	protein_coding	0.377411	4.89919	1.89056	0.0706951	0.420804	-4.35794
Sgsm2	97761	protein_coding	0.485204	4.68239	1.89033	0.0707268	0.420804	-4.26007
Ap2m1	11773	protein_coding	0.55504	3.60974	1.8896	0.0708281	0.420992	-4.1128
Ywhab	54401	protein_coding	0.344279	5.99327	1.89145	0.0708719	0.420992	-4.53673
4930419G24Rik	73874	antisense	-0.510567	5.32801	-1.94527	0.0709012	0.420992	-4.38143
Pgs1	74451	protein_coding	0.540668	4.12433	1.88812	0.0710359	0.420992	-4.12457
Tns3	319939	protein_coding	-0.289966	6.71397	-1.88794	0.0710606	0.420992	-4.64298
Rps10	67097	protein_coding	0.308159	6.09207	1.88751	0.0711203	0.420992	-4.56677
Pitpnm3	327958	protein_coding	0.453929	4.40656	1.88732	0.0711475	0.420992	-4.23075
Kdm3b	277250	protein_coding	-0.2414	6.95439	-1.88709	0.0711788	0.420992	-4.67525
Crip2	68337	protein_coding	0.466709	3.91918	1.88694	0.0712009	0.420992	-4.17402
Tiparp	99929	protein_coding	-0.29849	6.33183	-1.88677	0.0712239	0.420992	-4.56297
Mxd4	17122	protein_coding	-0.301955	6.28937	-1.88511	0.0714577	0.420992	-4.57548
Cox5a	12858	protein_coding	0.278514	6.51428	1.88441	0.0715561	0.420992	-4.64223
Nap1l3	54561	protein_coding	0.611167	4.17833	1.90052	0.0715596	0.420992	-4.18457
Kifc3	16582	protein_coding	-0.270658	6.48304	-1.88434	0.0715655	0.420992	-4.60498
9930021J03Rik	240613	protein_coding	-0.23021	7.56374	-1.88433	0.0715663	0.420992	-4.7443
Tmcc3	319880	protein_coding	-0.258676	9.159	-1.89592	0.0715787	0.420992	-4.83213
Ccdc85a	216613	protein_coding	-0.346492	9.02057	-1.95822	0.0717028	0.420992	-4.76035
C030037D09Rik	193280	lincRNA	-0.440596	4.7276	-1.88251	0.0718235	0.420992	-4.26399
Mien1	103742	protein_coding	0.611365	3.59114	1.88221	0.0718651	0.420992	-4.09148
0610043K17Rik	68400	lincRNA	-0.401988	5.16798	-1.88178	0.0719262	0.420992	-4.37044
Prkacb	18749	protein_coding	0.312046	6.50992	1.88467	0.0719897	0.420992	-4.63438
Tmco3	234076	protein_coding	0.33363	5.50005	1.88132	0.071991	0.420992	-4.44751
Kcnj6	16522	protein_coding	0.486134	4.67887	1.88535	0.0720097	0.420992	-4.29774
Rasgrf2	19418	protein_coding	0.429505	5.17859	1.88919	0.072063	0.420992	-4.40208
Cx3cl1	20312	protein_coding	0.434733	4.5248	1.8806	0.0720935	0.420992	-4.27494
Mrpl15	27395	protein_coding	0.523222	4.29561	1.88052	0.0721047	0.420992	-4.20526
Hoxa10	15395	protein_coding	0.466722	4.48827	1.8805	0.072107	0.420992	-4.25205
Arl1	104303	protein_coding	0.536551	4.18585	1.8805	0.0721079	0.420992	-4.21589
Eri2	71151	protein_coding	-0.487348	4.07182	-1.88017	0.072154	0.420992	-4.16948
Coa5	76178	protein_coding	0.647755	3.682	1.87951	0.0722474	0.420992	-4.10609
Rb1cc1	12421	protein_coding	-0.218301	7.47639	-1.87949	0.0722505	0.420992	-4.73881
1110008F13Rik			0.423226	4.91734	1.87908	0.0723091	0.420992	-4.32747
Bcl6	12053	protein_coding	-0.330456	6.15099	-1.87905	0.0723128	0.420992	-4.5663
Chd7	320790	protein_coding	-0.269989	6.97564	-1.879	0.0723194	0.420992	-4.68157
Slc7a14	241919	protein_coding	0.376637	5.35496	1.8789	0.0723347	0.420992	-4.44268
Entpd3	215446	protein_coding	0.679665	3.29653	1.8781	0.0724479	0.421312	-4.0699
Rps14	20044	protein_coding	0.295583	5.90829	1.87729	0.0725625	0.421312	-4.54034
Ankfy1	11736	protein_coding	-0.33457	6.16837	-1.87704	0.0725985	0.421312	-4.54029
Prdx5	54683	protein_coding	0.411539	4.62604	1.87683	0.0726294	0.421312	-4.32888
Ankrd42	73845	protein_coding	0.4898	4.15688	1.8765	0.0726752	0.421312	-4.18963
Pappa	18491	protein_coding	0.539718	4.07854	1.87916	0.0726958	0.421312	-4.23284
Slc2a3	20527	protein_coding	-0.37397	5.50431	-1.87605	0.0727395	0.421312	-4.43635
Colec12	140792	protein_coding	-0.450711	5.72243	-1.89919	0.0727503	0.421312	-4.41221
Frmd4b	232288	protein_coding	0.362913	6.25818	1.90089	0.072888	0.421848	-4.59345
Sema7a	20361	protein_coding	0.758027	3.1043	1.87444	0.07297	0.422061	-4.05753
Gm28411	102636957	antisense	-0.488621	4.4592	-1.87344	0.073113	0.422627	-4.26956
Tle3	21887	protein_coding	0.544722	3.80329	1.87243	0.0732577	0.423015	-4.17284
Gm29571	102640597	antisense	-0.677014	3.94829	-1.87629	0.0732707	0.423015	-4.12371
E430024P14Rik		antisense	-0.427455	4.92691	-1.87191	0.0733331	0.423114	-4.36997
Mtmr3	74302	protein_coding	-0.242212	7.76284	-1.87151	0.07339	0.423181	-4.77301
Jagn1	67767	protein_coding	0.581805	3.67034	1.87106	0.0734551	0.423295	-4.14046
Clvs1	74438	protein_coding	0.329469	6.03112	1.86876	0.0737871	0.424903	-4.57329
Atp13a4	224079	protein_coding	-0.295114	8.31276	-1.89782	0.0738249	0.424903	-4.79193
Arl4c	320982	protein_coding	0.639974	3.37187	1.86688	0.0740586	0.425115	-4.09972
Aifm1	26926	protein_coding	-0.383452	5.33575	-1.86683	0.0740665	0.425115	-4.42786
Slc25a5	11740	protein_coding	0.379923	5.72711	1.88152	0.0741269	0.425115	-4.53554
Ghitm	66092	protein_coding	0.526449	5.96874	1.95775	0.074145	0.425115	-4.47592
Dcaf8	98193	protein_coding	-0.238054	6.93531	-1.8658	0.0742156	0.425115	-4.70675
Pnmal2	434128	protein_coding	0.440867	4.98059	1.87262	0.0743027	0.425115	-4.39706
Kif5b	16573	protein_coding	0.246329	7.80294	1.8649	0.0743466	0.425115	-4.80222
Hnrnpk	15387	protein_coding	0.274257	6.81974	1.86442	0.0744155	0.425115	-4.69623
Tspan14	52588	protein_coding	0.393421	4.80759	1.86416	0.074454	0.425115	-4.34319
Pign	27392	protein_coding	-0.259069	6.85609	-1.864	0.0744766	0.425115	-4.6927
Ppp2r2b	72930	protein_coding	0.200439	9.55354	1.86392	0.0744891	0.425115	-4.90041
Mut		protein_coding	-0.418624	4.922	-1.86386	0.0744969	0.425115	-4.31797
Ppp1ca	19045	protein_coding	0.484147	3.48519	1.86365	0.0745282	0.425115	-4.18193
Idi1	319554	protein_coding	0.340697	5.33012	1.8636	0.0745355	0.425115	-4.47991
Fras1	231470	protein_coding	0.521323	4.43128	1.86349	0.0745519	0.425115	-4.24975
Mageh1	75625	protein_coding	0.43605	4.38542	1.86303	0.0746184	0.425115	-4.27102
Paqr8	74229	protein_coding	-0.241426	9.41534	-1.86836	0.074635	0.425115	-4.8899
Wbp11	60321	protein_coding	0.359504	4.88089	1.8619	0.0747835	0.42543	-4.37102
Cyfip2	76884	protein_coding	0.334338	5.87674	1.86187	0.0747886	0.42543	-4.55918
Prkar1b	19085	protein_coding	0.431517	5.47821	1.8842	0.0748269	0.42543	-4.46155
Slc16a6	104681	protein_coding	0.430713	4.70408	1.86068	0.0749617	0.425937	-4.29853
Porcn	53627	protein_coding	0.601753	3.88565	1.8606	0.0750108	0.425957	-4.18109
Agrn	11603	protein_coding	-0.355957	5.02494	-1.85993	0.0750724	0.426049	-4.37199
Il6st	16195	protein_coding	0.300067	6.39565	1.85951	0.0751339	0.426089	-4.63471
Ktn1	16709	protein_coding	-0.234933	7.3109	-1.85926	0.0751708	0.426089	-4.75728
Hipk2	15258	protein_coding	-0.202302	8.27674	-1.85856	0.075273	0.426287	-4.84346
Sap18	20220	protein_coding	-0.588329	3.72627	-1.85765	0.0754073	0.426287	-4.13523
Ror2	26564	protein_coding	-0.253113	6.91696	-1.85759	0.0754158	0.426287	-4.70405
Myo18a	360013	protein_coding	-0.239934	7.23972	-1.85747	0.0754329	0.426287	-4.75845
Kif13b	16554	protein_coding	-0.23497	6.9601	-1.85747	0.0754337	0.426287	-4.73146
Ninl	78177	protein_coding	-0.628985	3.50247	-1.85623	0.0756156	0.427057	-4.09867
B4galt6	56386	protein_coding	0.328162	5.55506	1.85576	0.075686	0.427196	-4.49647
Plscr2	18828	protein_coding	-0.469706	4.39157	-1.85471	0.0758405	0.427259	-4.23817
Cdk17	237459	protein_coding	0.263046	6.47306	1.85459	0.0758585	0.427259	-4.65876
Rab11b	19326	protein_coding	0.309919	5.67035	1.85446	0.075878	0.427259	-4.54472
Snrpd3	67332	protein_coding	0.396776	4.93441	1.85445	0.0758799	0.427259	-4.40127
Rpl39	67248	protein_coding	0.362045	5.09414	1.85402	0.0759429	0.427356	-4.46417
Gm48765		antisense	-0.438433	5.13807	-1.85349	0.0760222	0.427545	-4.37786
Paf1	54624	protein_coding	-0.61977	3.87574	-1.85301	0.0760934	0.427596	-4.15884
Ptms	69202	protein_coding	0.342561	6.0568	1.85716	0.0761748	0.427596	-4.59652
Esco1	77805	protein_coding	-0.29413	6.3274	-1.85241	0.0761815	0.427596	-4.62232
Tmie	20776	protein_coding	0.565202	3.84445	1.8518	0.0762722	0.427596	-4.1828
Mboat2	67216	protein_coding	-0.233922	8.74079	-1.85143	0.0763281	0.427596	-4.88108
Stk11	20869	protein_coding	0.456244	4.36767	1.85128	0.07635	0.427596	-4.27199
Dpp10	269109	protein_coding	0.504316	7.68285	1.99288	0.0763767	0.427596	-4.65844
Zdhhc1	70796	protein_coding	0.422286	4.6642	1.85096	0.0763973	0.427596	-4.3116
Gm48715		antisense	-0.791988	3.22592	-1.84931	0.0766434	0.42815	-4.08827
Rock2	19878	protein_coding	0.223887	7.08827	1.84921	0.076658	0.42815	-4.75351
9130011E15Rik			-0.227967	6.98119	-1.8488	0.0767198	0.42815	-4.73711
Prmt2	15468	protein_coding	0.431417	4.43502	1.84878	0.0767232	0.42815	-4.31546
Tmem63b	224807	protein_coding	-0.354959	5.22304	-1.84876	0.0767253	0.42815	-4.4248
Trim30d	209387	protein_coding	0.578752	4.1309	1.848	0.0768978	0.428218	-4.21858
Reep3	28193	protein_coding	0.229099	7.05993	1.84719	0.0769613	0.428218	-4.75542
Slc27a1	26457	protein_coding	-0.228174	7.60041	-1.84694	0.0769974	0.428218	-4.79949
Snta1	20648	protein_coding	-0.23772	7.52438	-1.84679	0.0770208	0.428218	-4.79723
Slc30a4	22785	protein_coding	0.442722	4.58726	1.8466	0.0770493	0.428218	-4.30868
Igdcc3	19289	protein_coding	0.435094	4.42239	1.84637	0.0770832	0.428218	-4.31748
Nop14	75416	protein_coding	0.506776	3.91356	1.84635	0.0770862	0.428218	-4.18992
Slc33a1	11416	protein_coding	0.318152	5.57823	1.84606	0.0771293	0.428218	-4.53117
Zdhhc5	228136	protein_coding	-0.444702	4.69253	-1.84534	0.0772379	0.428218	-4.31456
Sar1b	66397	protein_coding	0.336339	5.66515	1.84445	0.0773721	0.428218	-4.54129
Kcnj10	16513	protein_coding	0.20439	8.28855	1.84396	0.077446	0.428218	-4.86714
Prkcd	18753	protein_coding	-0.340963	5.20839	-1.84339	0.0775316	0.428218	-4.44447
Sox2	20674	protein_coding	0.313055	6.60509	1.8494	0.0775724	0.428218	-4.691
Spag1	26942	protein_coding	0.472505	4.72171	1.84308	0.0775793	0.428218	-4.31163
Glrx5	73046	protein_coding	0.453256	4.25212	1.84301	0.0775891	0.428218	-4.28429
Prrc2b	227723	protein_coding	0.24745	6.63127	1.84233	0.0776918	0.428218	-4.70899
Eno2	13807	protein_coding	0.508668	5.58323	1.9071	0.0776958	0.428218	-4.47075
Vezt	215008	protein_coding	-0.280156	6.41458	-1.84201	0.0777406	0.428218	-4.65173
Pcsk5	18552	protein_coding	0.380853	5.47278	1.84307	0.0777766	0.428218	-4.50963
Stx16	228960	protein_coding	-0.257971	6.68066	-1.84152	0.0778143	0.428218	-4.71132
Fam228b	207921	protein_coding	-0.24428	7.15516	-1.84138	0.077835	0.428218	-4.77388
Tubb4a	22153	protein_coding	0.339508	5.73241	1.84175	0.0778388	0.428218	-4.59385
Pram1	378460	protein_coding	-0.580127	3.49708	-1.84077	0.0779276	0.428218	-4.14938
Nos1ap	70729	protein_coding	-0.274604	6.6592	-1.84074	0.0779317	0.428218	-4.70672
Adamts1	11504	protein_coding	0.96228	2.85013	1.84067	0.0779428	0.428218	-4.06623
Tmem35a	67564	protein_coding	0.613305	3.70181	1.84062	0.0779505	0.428218	-4.18342
Fam168a	319604	protein_coding	-0.20688	8.11739	-1.84046	0.0779745	0.428218	-4.85962
Nkx2-2	18088	protein_coding	0.59224	3.74244	1.83931	0.0781488	0.428773	-4.15899
Nme5	75533	protein_coding	0.630738	3.46728	1.83919	0.0781672	0.428773	-4.12399
Rab23	19335	protein_coding	0.498137	3.98488	1.8386	0.0782574	0.429016	-4.23317
Pebp1	23980	protein_coding	0.371134	6.06274	1.86414	0.0784698	0.429526	-4.62835
Svep1	64817	protein_coding	0.724736	3.32982	1.83696	0.0785067	0.429526	-4.10454
Hmgcll1	208982	protein_coding	0.248986	6.89505	1.83607	0.078643	0.429526	-4.74792
Kctd6	71393	protein_coding	0.501768	3.66134	1.83598	0.0786559	0.429526	-4.19368
Glce	93683	protein_coding	0.404771	4.85893	1.83595	0.0786603	0.429526	-4.40272
Dgke	56077	protein_coding	0.453981	4.66658	1.83589	0.0786694	0.429526	-4.3456
Pdha1	18597	protein_coding	0.380356	4.98356	1.83588	0.0786721	0.429526	-4.45089
Fis1	66437	protein_coding	0.295054	5.52347	1.83472	0.0788488	0.430239	-4.55673
Napb	17957	protein_coding	0.352595	5.94376	1.84022	0.0791167	0.43074	-4.60907
Myrip	245049	protein_coding	-0.293315	7.39157	-1.84642	0.0791373	0.43074	-4.79031
Wdr36	225348	protein_coding	-0.533534	3.99708	-1.83266	0.0791651	0.43074	-4.21125
Mtx1	17827	protein_coding	0.487265	3.87628	1.83253	0.0791854	0.43074	-4.21678
Zfp706	68036	protein_coding	0.33989	5.50891	1.83244	0.079199	0.43074	-4.5383
Trip12	14897	protein_coding	-0.210445	8.06587	-1.83232	0.0792171	0.43074	-4.868
Tmem63c	217733	protein_coding	0.595988	3.36428	1.83095	0.0794281	0.431636	-4.1542
Ppip5k2	227399	protein_coding	0.34538	5.61992	1.83041	0.0795111	0.431684	-4.55708
Hdgfl3	29877	protein_coding	0.284062	6.16533	1.82982	0.0796024	0.431684	-4.65369
Hoxd8	15437	protein_coding	0.478338	4.13248	1.82975	0.0796128	0.431684	-4.25488
Ctcf	13018	protein_coding	0.339709	5.66607	1.82969	0.0796216	0.431684	-4.57368
Trub1	72133	protein_coding	0.492833	3.85152	1.82907	0.0797171	0.431951	-4.21665
Abi3bp	320712	protein_coding	0.507913	4.52549	1.82873	0.0797701	0.431988	-4.2977
Zfyve21	68520	protein_coding	0.5081	3.80803	1.82771	0.0799273	0.432364	-4.22362
Mrpl14	68463	protein_coding	0.537368	3.37039	1.8276	0.0799444	0.432364	-4.19357
Ube4bos1	77822	antisense	0.522066	3.91688	1.82703	0.0800329	0.432364	-4.21863
Hacd1	30963	protein_coding	0.31517	5.39861	1.82682	0.0800652	0.432364	-4.50816
Pdgfrb	18596	protein_coding	0.681023	4.5671	1.88147	0.0800709	0.432364	-4.26856
Pink1	68943	protein_coding	0.292495	5.66446	1.82547	0.0802756	0.433099	-4.58422
Ssbp1	381760	protein_coding	-0.3709	4.85627	-1.82511	0.0803308	0.433099	-4.43442
Slc39a9	328133	protein_coding	0.402136	4.87303	1.82502	0.080346	0.433099	-4.39397
Gm15601	115488342	antisense	-0.596959	4.59426	-1.85957	0.0804565	0.433445	-4.31208
Bnip3l	12177	protein_coding	0.385973	5.37915	1.82933	0.0805299	0.433591	-4.53981
Anp32a	11737	protein_coding	0.294121	5.92719	1.82205	0.0808079	0.4345	-4.62083
Urm1	68205	protein_coding	-0.540519	3.94027	-1.82186	0.0808375	0.4345	-4.23896
Gphn	268566	protein_coding	-0.181753	10.7117	-1.82174	0.080857	0.4345	-5.01579
Wdtc1	230796	protein_coding	-0.354778	5.01729	-1.82138	0.0809137	0.4345	-4.4317
Sema6a	20358	protein_coding	0.398262	6.00348	1.85577	0.0809753	0.4345	-4.61183
Cnep1r1	382030	protein_coding	0.320789	5.63747	1.82097	0.0809778	0.4345	-4.55593
Ndufb9	66218	protein_coding	0.331768	5.07731	1.81932	0.0812354	0.434856	-4.49822
Nfib	18028	protein_coding	-0.205054	9.73334	-1.81914	0.081265	0.434856	-4.98059
Kif3c	16570	protein_coding	-0.258505	6.35537	-1.81909	0.0812717	0.434856	-4.69452
Acot9	56360	protein_coding	0.504823	4.07476	1.81908	0.0812746	0.434856	-4.24027
Trpm7	58800	protein_coding	-0.210002	7.61896	-1.81906	0.0812767	0.434856	-4.8523
Lamtor5	68576	protein_coding	0.516464	4.02619	1.81859	0.081351	0.434878	-4.26557
Arid5b	71371	protein_coding	0.268767	6.7724	1.81826	0.0814026	0.434878	-4.77624
C1galt1c1	59048	protein_coding	0.522327	4.02558	1.81761	0.0815052	0.434878	-4.25627
Tnrc6b	213988	protein_coding	-0.198317	9.09282	-1.81757	0.0815108	0.434878	-4.95231
Tecpr2	104859	protein_coding	0.240537	6.55538	1.81752	0.081519	0.434878	-4.73235
Tbc1d9b	76795	protein_coding	-0.252524	6.7356	-1.81704	0.0815942	0.434878	-4.76949
Ap1s2	108012	protein_coding	0.396323	4.43744	1.81697	0.0816064	0.434878	-4.37145
Mapk4	225724	protein_coding	-0.203233	9.52399	-1.81622	0.0817236	0.435254	-4.97895
Tcerg1l	70571	protein_coding	0.680305	4.50916	1.86973	0.0817771	0.435291	-4.28157
Axl	26362	protein_coding	0.374382	5.07313	1.81554	0.0818313	0.435331	-4.47894
Ssbp4	76900	protein_coding	0.48726	4.03214	1.81512	0.0818977	0.435437	-4.26804
Ubxn4	67812	protein_coding	-0.247465	6.67051	-1.81441	0.0820099	0.435786	-4.75126
Spindoc	68229	protein_coding	-0.325005	5.37646	-1.81401	0.0820736	0.435876	-4.51674
Peli2	93834	protein_coding	-0.237323	7.50969	-1.81288	0.0822521	0.436563	-4.85462
Slc44a1	100434	protein_coding	0.269	6.73727	1.81227	0.0823503	0.436563	-4.78311
4632415L05Rik	70808	lincRNA	-0.557334	3.63532	-1.81185	0.0824168	0.436563	-4.19677
Bcl7a	77045	protein_coding	0.482768	4.40937	1.81127	0.0825083	0.436563	-4.31145
Rbm34	52202	protein_coding	-0.704228	3.51325	-1.81117	0.082525	0.436563	-4.14935
Akap7	432442	protein_coding	-0.259088	6.45627	-1.81105	0.0825439	0.436563	-4.73592
Klf3	16599	protein_coding	0.390025	4.90183	1.81079	0.0825855	0.436563	-4.42462
Tead1	21676	protein_coding	-0.22626	8.13427	-1.81061	0.0826141	0.436563	-4.90845
Sumo1	22218	protein_coding	-0.209742	7.69329	-1.81055	0.0826233	0.436563	-4.88195
Ccdc157	216516	protein_coding	-0.478212	4.27817	-1.81016	0.0826861	0.436648	-4.29899
Naa50	72117	protein_coding	0.361816	5.16447	1.80952	0.0827878	0.436938	-4.50108
Phyhipl	70911	protein_coding	-0.225146	8.49993	-1.80869	0.0829193	0.437281	-4.92672
Ahsa1	217737	protein_coding	0.418416	4.73481	1.80853	0.0829463	0.437281	-4.44576
Gm20275	100504539	antisense	-0.325259	6.20135	-1.80935	0.0830136	0.437389	-4.67592
Trp53inp2	68728	protein_coding	0.30438	5.34008	1.80773	0.0830731	0.437456	-4.55593
Map2k5	23938	protein_coding	-0.250164	7.10785	-1.80723	0.0831544	0.437638	-4.82631
Ttc21b	73668	protein_coding	-0.336603	5.11216	-1.80516	0.0834855	0.438758	-4.48176
Gm6277	621998	antisense	-0.430866	4.47539	-1.80516	0.0834864	0.438758	-4.35633
Pvalb	19293	protein_coding	0.613701	3.32774	1.80496	0.0835188	0.438758	-4.21101
Lrrc58	320184	protein_coding	0.223642	7.49528	1.80473	0.083555	0.438758	-4.87263
Ehmt2	110147	protein_coding	-0.431291	4.60945	-1.80285	0.0838572	0.440053	-4.3689
Nme6	54369	protein_coding	-0.650142	3.33837	-1.80262	0.0838958	0.440053	-4.17822
Wbp2	22378	protein_coding	0.418464	5.00931	1.8042	0.0839841	0.44012	-4.48893
Eif2d	16865	protein_coding	0.568059	3.85007	1.80195	0.0840029	0.44012	-4.21799
4921511I17Rik	70858	antisense	-0.604914	3.66377	-1.80106	0.0841467	0.440137	-4.20534
Susd6	217684	protein_coding	-0.23122	8.02253	-1.80106	0.084148	0.440137	-4.92044
Prr13	66151	protein_coding	0.572291	4.06795	1.80088	0.0841768	0.440137	-4.26488
Rbm15	229700	protein_coding	-0.429499	4.65225	-1.80065	0.0842136	0.440137	-4.38757
Sox6	20679	protein_coding	-0.214915	9.85364	-1.80021	0.0842852	0.440137	-5.01689
Cox6b1	110323	protein_coding	0.319551	5.63882	1.80017	0.0842915	0.440137	-4.61374
Hoxb3	15410	protein_coding	0.386089	4.9819	1.79983	0.0843465	0.440137	-4.46791
Bola3	78653	protein_coding	0.47124	4.0148	1.79961	0.0843827	0.440137	-4.30032
Gpr85	64450	protein_coding	0.720978	3.13022	1.79901	0.0844793	0.440258	-4.15854
Gm15261		antisense	0.551063	3.7991	1.79859	0.0845485	0.440258	-4.2638
Pdgfd	71785	protein_coding	-0.202264	9.6924	-1.79809	0.0846293	0.440258	-5.01557
Grid1	14803	protein_coding	-0.226826	8.64348	-1.79807	0.0846328	0.440258	-4.9591
4930428E07Rik	73867	antisense	-0.562783	4.54437	-1.82089	0.084684	0.440258	-4.35449
Malat1	72289	lincRNA	-0.168851	15.1842	-1.79746	0.0847314	0.440258	-5.21225
Cstf2	108062	protein_coding	0.358042	5.01155	1.79729	0.0847595	0.440258	-4.46299
Gm13748	102639767	antisense	-0.749118	3.14593	-1.79702	0.084803	0.440258	-4.1529
Nop58	55989	protein_coding	0.417167	4.66924	1.79669	0.0848574	0.440258	-4.40759
Ywhag	22628	protein_coding	0.505796	7.00761	1.92446	0.0848769	0.440258	-4.71412
Kansl2	69612	protein_coding	-0.37861	4.89038	-1.7958	0.0850023	0.440443	-4.45912
Hsdl1	72552	protein_coding	0.508022	3.71237	1.79572	0.0850153	0.440443	-4.25848
Ctdsp2	52468	protein_coding	0.403301	5.15669	1.79548	0.0850539	0.440443	-4.49975
Ebf1	13591	protein_coding	0.521638	8.42602	1.95488	0.0851542	0.44052	-4.78868
Pafah1b2	18475	protein_coding	0.283147	6.08948	1.79482	0.0851631	0.44052	-4.7101
Ephb3	13845	protein_coding	0.592792	3.42841	1.7944	0.0852317	0.440631	-4.19092
Ddx50	94213	protein_coding	0.280105	6.29141	1.79334	0.0854048	0.441282	-4.74184
Ube2k	53323	protein_coding	-0.218159	7.50785	-1.79262	0.0855232	0.441507	-4.88849
Smarca2	67155	protein_coding	-0.223997	8.17319	-1.7925	0.0855428	0.441507	-4.94339
Ecm2	407800	protein_coding	0.807422	3.47916	1.80137	0.0856002	0.441559	-4.16371
Atxn7l3	217218	protein_coding	0.421583	4.28169	1.79119	0.0857578	0.442128	-4.36987
Dnah7b	227058	protein_coding	-0.226285	6.9498	-1.79028	0.0859076	0.442656	-4.83882
Fbxo8	50753	protein_coding	-0.363178	5.91503	-1.80087	0.0861991	0.443913	-4.65684
H13	14950	protein_coding	0.392897	4.77253	1.78764	0.0863428	0.44421	-4.46154
Zfp931	353208	protein_coding	0.445025	4.30878	1.78759	0.0863517	0.44421	-4.34184
Kansl1	76719	protein_coding	-0.189431	8.98979	-1.78729	0.086401	0.444219	-4.99914
Dlgap1	224997	protein_coding	-0.175661	10.1046	-1.78687	0.0864708	0.444333	-5.04807
Tmx4	52837	protein_coding	0.262707	6.59916	1.78647	0.0865368	0.444428	-4.79316
Strap	20901	protein_coding	0.390883	4.56816	1.78531	0.08673	0.44478	-4.45318
Mecom	14013	protein_coding	-0.479639	4.6083	-1.78495	0.0867904	0.44478	-4.39234
Nell2	54003	protein_coding	-0.286018	7.04792	-1.79073	0.08682	0.44478	-4.8357
Usf2	22282	protein_coding	0.378754	4.94441	1.784	0.0869483	0.44478	-4.51017
Specc1	432572	protein_coding	-0.204742	7.97056	-1.78381	0.0869793	0.44478	-4.93473
Aaed1		protein_coding	-0.393914	4.86732	-1.78369	0.087	0.44478	-4.44934
A730081D07Rik	102633880	antisense	-0.376555	4.97135	-1.78329	0.0870654	0.44478	-4.46435
Syp	20977	protein_coding	0.353144	5.74152	1.78929	0.0871716	0.44478	-4.66364
Syt7	54525	protein_coding	0.301372	5.62446	1.78203	0.0872757	0.44478	-4.6436
Rilpl1	75695	protein_coding	0.424693	4.41016	1.78198	0.087285	0.44478	-4.37868
Vgf	381677	protein_coding	0.607701	4.29076	1.81098	0.0873035	0.44478	-4.3406
Rps6ka3	110651	protein_coding	0.240863	7.02674	1.78178	0.0873175	0.44478	-4.86183
Rps5	20103	protein_coding	0.311356	5.88757	1.78174	0.0873249	0.44478	-4.69579
Chmp2b	68942	protein_coding	0.467331	4.00362	1.78155	0.0873556	0.44478	-4.3105
Hp1bp3	15441	protein_coding	0.287376	6.09935	1.78153	0.08736	0.44478	-4.73209
2610020C07Rik	69918	antisense	-0.429525	5.181	-1.78512	0.0873666	0.44478	-4.4996
Slc8b1	170756	protein_coding	0.531356	4.18465	1.77963	0.0876784	0.446008	-4.31869
Bag3	29810	protein_coding	0.366489	4.75656	1.77927	0.087738	0.446008	-4.4616
Wwc2	52357	protein_coding	-0.254992	6.82378	-1.77919	0.0877511	0.446008	-4.83347
Cfap46	212124	protein_coding	0.34448	5.1793	1.77866	0.08784	0.446218	-4.60759
Samd8	67630	protein_coding	0.321128	5.35887	1.77805	0.0879426	0.446286	-4.55085
Prelid1	66494	protein_coding	0.625088	3.33849	1.77773	0.0879961	0.446286	-4.22971
Loxl2	94352	protein_coding	-0.37202	4.89066	-1.77745	0.0880436	0.446286	-4.48016
Tmem243	652925	protein_coding	-0.23281	6.9987	-1.77745	0.0880445	0.446286	-4.85478
Rcl1	59028	protein_coding	0.493471	4.01018	1.77668	0.0881729	0.446347	-4.32113
Phactr1	218194	protein_coding	-0.24185	7.53193	-1.77663	0.088182	0.446347	-4.91454
Anapc11	66156	protein_coding	-0.409497	4.7401	-1.77635	0.0882286	0.446347	-4.43971
Nop56	67134	protein_coding	0.434616	4.22851	1.77624	0.0882475	0.446347	-4.38676
Tmem50b	77975	protein_coding	0.470303	4.18994	1.77539	0.0883905	0.446597	-4.34676
Mb21d2	239796	protein_coding	-0.341748	5.87012	-1.77723	0.0883925	0.446597	-4.67427
D16Ertd472e	67102	protein_coding	0.670281	3.556	1.77504	0.08845	0.446634	-4.21129
Satb1	20230	protein_coding	-0.271173	6.27121	-1.77477	0.0884953	0.446634	-4.73107
Git1	216963	protein_coding	0.437821	4.33758	1.77446	0.0885482	0.446659	-4.39789
2810004N23Rik	66523	protein_coding	-0.40664	4.87299	-1.7731	0.0887791	0.447161	-4.48492
Ubfd1	28018	protein_coding	0.543017	3.90521	1.77248	0.0888828	0.447161	-4.28557
Rapgef2	76089	protein_coding	-0.220809	7.56939	-1.77236	0.0889035	0.447161	-4.92079
Bmper	73230	protein_coding	0.55292	4.61763	1.81318	0.088915	0.447161	-4.44228
Sdcbp	53378	protein_coding	0.333117	5.69075	1.77236	0.0889352	0.447161	-4.68357
Kif21a	16564	protein_coding	0.206473	7.77477	1.77111	0.0891169	0.447161	-4.96004
Celrr	98452	lincRNA	-0.25704	6.64096	-1.77109	0.0891195	0.447161	-4.821
Glra2	237213	protein_coding	0.574957	3.4191	1.77089	0.0891531	0.447161	-4.24901
Ppp1r15b	108954	protein_coding	0.444979	4.29476	1.77078	0.0891719	0.447161	-4.37328
Cabp1	29867	protein_coding	-0.427096	4.92309	-1.77077	0.0891737	0.447161	-4.46475
2900011O08Rik		protein_coding	0.309454	5.83037	1.77077	0.089174	0.447161	-4.69441
Adgrb1	107831	protein_coding	-0.258411	6.12966	-1.77001	0.0893026	0.447567	-4.73421
Edc4	234699	protein_coding	-0.642642	3.69528	-1.76964	0.0893656	0.447642	-4.21948
Sar1a	20224	protein_coding	0.488265	4.15446	1.76907	0.0894642	0.447818	-4.34891
Cox7b2	78174	protein_coding	0.488696	4.44791	1.76844	0.0895707	0.447818	-4.39621
Amd2	100041585	protein_coding	0.735103	2.97527	1.76858	0.0895858	0.447818	-4.20385
Hsp90ab1	15516	protein_coding	0.531343	7.35613	1.91348	0.0895923	0.447818	-4.76443
Stmn2	20257	protein_coding	0.53637	6.35128	1.87842	0.0897881	0.448272	-4.66696
Slc8a1	20541	protein_coding	0.263731	8.23753	1.78332	0.0898165	0.448272	-4.97429
Tbc1d15	66687	protein_coding	0.346854	4.99368	1.76694	0.089827	0.448272	-4.53097
Sgip1	73094	protein_coding	-0.190734	9.0893	-1.76584	0.0900161	0.448768	-5.0383
Dad1	13135	protein_coding	0.314872	5.7793	1.76533	0.0901032	0.448768	-4.71703
Tmem68	72098	protein_coding	-0.344717	5.17721	-1.76498	0.0901635	0.448768	-4.53271
Atp5g1	11951	protein_coding	0.345617	5.3855	1.76473	0.0902067	0.448768	-4.6396
Akr1b10	67861	protein_coding	-0.357677	4.89703	-1.76419	0.0902989	0.448768	-4.50509
Vps50	73288	protein_coding	-0.280215	5.80132	-1.7639	0.0903495	0.448768	-4.69191
Cope	59042	protein_coding	0.535771	3.82136	1.7638	0.0903659	0.448768	-4.30849
Smad1	17125	protein_coding	0.299124	5.67121	1.76379	0.0903686	0.448768	-4.6532
Mir670hg	414123	lincRNA	-0.433039	4.68786	-1.76366	0.0903911	0.448768	-4.48144
Anks1b	77531	protein_coding	0.243608	8.57506	1.77029	0.0904065	0.448768	-5.00772
Sec24c	218811	protein_coding	0.430613	4.4836	1.76276	0.0905456	0.449109	-4.41801
Twsg1	65960	protein_coding	0.561565	3.70696	1.76257	0.0905778	0.449109	-4.26754
Tma7	66167	protein_coding	0.37251	4.87846	1.76206	0.0906655	0.449109	-4.52161
Sf3a1	67465	protein_coding	-0.37459	4.8168	-1.7619	0.090694	0.449109	-4.47912
Fgf13	14168	protein_coding	0.261041	6.40156	1.76139	0.0907811	0.449109	-4.79741
Tmem88b	320587	protein_coding	0.424118	4.41816	1.76125	0.0908061	0.449109	-4.43815
Arhgef28	110596	protein_coding	-0.205547	9.39873	-1.76083	0.0908783	0.449109	-5.05857
Ubxn6	66530	protein_coding	0.539117	3.45795	1.76007	0.0910104	0.449109	-4.24962
Antxr1	69538	protein_coding	-0.245909	7.61719	-1.75976	0.0910636	0.449109	-4.95462
Pcnx4	67708	protein_coding	0.394493	4.64868	1.75966	0.0910808	0.449109	-4.46122
Abcg2	26357	protein_coding	-0.411842	5.24117	-1.76826	0.0911184	0.449109	-4.57976
Tshz2	228911	protein_coding	0.203865	8.43874	1.75937	0.0911317	0.449109	-5.01116
Rai2	24004	protein_coding	0.526085	3.73635	1.75931	0.0911417	0.449109	-4.28289
Chka	12660	protein_coding	-0.203039	7.76716	-1.75927	0.091148	0.449109	-4.96264
Tspan2	70747	protein_coding	0.351864	5.27758	1.75851	0.0912803	0.449524	-4.61498
Ppp1cc	19047	protein_coding	0.394372	4.778	1.7579	0.0913864	0.44981	-4.48707
Glipr2	384009	protein_coding	0.469749	3.89993	1.75681	0.0915751	0.450501	-4.3287
Ccdc171	320226	protein_coding	-0.393155	5.22991	-1.75619	0.0916836	0.450758	-4.5583
Cyb5r4	266690	protein_coding	0.295636	5.55855	1.75572	0.0917649	0.450758	-4.62366
Eif4h	22384	protein_coding	0.310749	5.58247	1.75568	0.091772	0.450758	-4.66666
Lancl1	14768	protein_coding	0.390597	4.97059	1.7554	0.0918219	0.450766	-4.54254
Tom1	21968	protein_coding	-0.264498	6.17493	-1.75478	0.0919302	0.450973	-4.76631
Gm28928		lincRNA	1.05819	7.42843	1.97642	0.092001	0.450973	-4.68906
Clcn4	12727	protein_coding	0.363556	5.3911	1.75433	0.0920087	0.450973	-4.60794
Iqgap2	544963	protein_coding	0.650542	3.47838	1.75428	0.0920739	0.451056	-4.26794
Nhlrc3	212114	protein_coding	-0.590716	3.35015	-1.75319	0.0922074	0.451418	-4.22317
Bnc2	242509	protein_coding	0.592883	4.97913	1.8226	0.0922443	0.451418	-4.49566
Mettl4	76781	protein_coding	-0.621692	3.56598	-1.7521	0.092398	0.451933	-4.24593
Lmo3	109593	protein_coding	0.474045	4.86389	1.76309	0.0925586	0.452319	-4.49573
Gm20521		protein_coding	-0.498025	4.05665	-1.7511	0.0925736	0.452319	-4.30905
Sesn3	75747	protein_coding	0.227752	7.05875	1.75063	0.0926566	0.452487	-4.90499
Rab14	68365	protein_coding	0.229233	6.75799	1.74972	0.0928161	0.452933	-4.86792
Msrb2	76467	protein_coding	0.495197	4.00056	1.74917	0.0929144	0.452933	-4.34377
Dennd5b	320560	protein_coding	0.216992	7.05759	1.7491	0.092926	0.452933	-4.90316
Mfap1a	67532	protein_coding	0.447815	4.41117	1.74879	0.0929809	0.452933	-4.43307
Ado	211488	protein_coding	0.581468	3.87343	1.74866	0.0930032	0.452933	-4.31992
Kansl1l	68691	protein_coding	-0.199405	8.33298	-1.74846	0.0930385	0.452933	-5.02634
Crim1	50766	protein_coding	-0.216903	8.0266	-1.74737	0.0932304	0.453451	-5.00017
Immp1l	66541	protein_coding	-0.231105	6.98484	-1.74731	0.093242	0.453451	-4.90594
Tmem237	381259	protein_coding	0.400589	4.13531	1.74653	0.0933804	0.453551	-4.41534
Them6	223626	protein_coding	0.661286	3.56158	1.74712	0.0934774	0.453551	-4.27395
Ncoa1	17977	protein_coding	-0.176196	9.41208	-1.74563	0.0935389	0.453551	-5.08414
Bri3	55950	protein_coding	0.309855	5.19177	1.74543	0.0935753	0.453551	-4.62257
Prpf40a	56194	protein_coding	-0.251137	6.95505	-1.74542	0.093577	0.453551	-4.89274
E130114P18Rik	319865	protein_coding	-0.271875	6.79182	-1.74531	0.0935955	0.453551	-4.86441
Srebf1	20787	protein_coding	0.34768	5.43671	1.74527	0.0936022	0.453551	-4.64223
Irs2	384783	protein_coding	0.390116	5.02183	1.74459	0.0937236	0.453763	-4.58483
A330087D11Rik	402759	lincRNA	-0.46988	4.27798	-1.74404	0.0938212	0.453763	-4.37307
Fam204a	76539	protein_coding	-0.354867	5.35761	-1.74398	0.0938324	0.453763	-4.61548
Rapgef3	223864	protein_coding	-0.233715	7.75722	-1.74379	0.0938656	0.453763	-4.98676
Gm28198		antisense	-0.456936	4.31201	-1.74366	0.0938886	0.453763	-4.41988
Exosc10	50912	protein_coding	-0.46546	4.34921	-1.74325	0.093962	0.453882	-4.40181
Mmp16	17389	protein_coding	0.439579	7.10305	1.83337	0.0942224	0.45448	-4.82173
5031425E22Rik	269630	lincRNA	-0.203939	8.09737	-1.7414	0.0942917	0.45448	-5.01536
Aifm3	72168	protein_coding	-0.271451	6.15109	-1.7414	0.094292	0.45448	-4.77678
Cnnm1	83674	protein_coding	0.506244	4.09898	1.74119	0.0943286	0.45448	-4.33634
Rptor	74370	protein_coding	-0.238626	7.13769	-1.74119	0.0943288	0.45448	-4.92675
Lrig1	16206	protein_coding	-0.223317	8.61262	-1.73944	0.0946417	0.455492	-5.04912
Zcchc4	78796	protein_coding	-0.426396	4.59091	-1.7393	0.0946665	0.455492	-4.46687
Ifitm10	320802	protein_coding	0.515151	3.73735	1.7392	0.0946851	0.455492	-4.34902
Mterf2	74238	protein_coding	-0.48323	3.87242	-1.73875	0.0947653	0.455644	-4.33351
Gm40271	105244713	lincRNA	0.346523	5.22936	1.73731	0.0950232	0.456649	-4.62125
Vps8	209018	protein_coding	-0.256226	6.54899	-1.73673	0.0951284	0.456919	-4.85676
Senp1	223870	protein_coding	-0.27293	6.30509	-1.73557	0.0953363	0.457612	-4.80926
Scn2b	72821	protein_coding	0.549274	3.84858	1.73538	0.0953705	0.457612	-4.36155
Alk	11682	protein_coding	0.681606	5.51107	1.83776	0.0955091	0.458042	-4.50833
Qdpr	110391	protein_coding	0.265518	6.24728	1.73432	0.0955611	0.458056	-4.81717
Atp6v1a	11964	protein_coding	0.289683	6.62135	1.74019	0.095621	0.458108	-4.8827
0610009B22Rik	66050	protein_coding	0.439883	3.76668	1.73249	0.0958924	0.45856	-4.39815
Mast2	17776	protein_coding	-0.221571	7.04441	-1.73244	0.0959012	0.45856	-4.92079
Gm29530	102633413	antisense	0.553619	3.90414	1.73243	0.0959038	0.45856	-4.33603
Sept3		protein_coding	0.375391	4.73637	1.73238	0.0959114	0.45856	-4.52708
Mrps33	14548	protein_coding	0.36132	5.04568	1.7312	0.0961267	0.458919	-4.62115
Sccpdh	109232	protein_coding	0.36615	4.65864	1.73109	0.0961457	0.458919	-4.53395
1110019D14Rik	76311	lincRNA	-0.245712	7.19984	-1.73085	0.0961888	0.458919	-4.94916
Cabin1	104248	protein_coding	-0.271803	5.79473	-1.73067	0.0962213	0.458919	-4.74303
Aass	30956	protein_coding	-0.370788	4.71816	-1.73035	0.0962798	0.458919	-4.52619
Tpi1	21991	protein_coding	0.305187	5.67874	1.73035	0.0962812	0.458919	-4.74286
1700020I14Rik		lincRNA	0.290224	6.7119	1.73616	0.0963454	0.45898	-4.88588
Nrxn3	18191	protein_coding	-0.214201	11.1946	-1.73819	0.0963922	0.45898	-5.17212
Otud7a	170711	protein_coding	-0.309363	8.91533	-1.785	0.096477	0.45915	-5.02601
Cacna1a	12286	protein_coding	0.31022	7.29844	1.76059	0.0965849	0.459278	-4.93564
Itgb1	16412	protein_coding	0.28565	5.98805	1.72856	0.0966064	0.459278	-4.76122
Thyn1	77862	protein_coding	0.533913	3.56515	1.72811	0.0966884	0.459278	-4.30137
AC151836.1			-0.43495	4.49724	-1.72794	0.0967192	0.459278	-4.48077
Cdc42ep1	104445	protein_coding	-0.585866	3.72516	-1.72777	0.0967495	0.459278	-4.29673
Apln	30878	protein_coding	0.392091	4.78965	1.7274	0.096818	0.45937	-4.51986
Epb41l4a	13824	protein_coding	0.591926	3.48974	1.72665	0.0969534	0.459634	-4.28531
Fam13a	58909	protein_coding	-0.22101	7.06676	-1.72655	0.096972	0.459634	-4.94094
Cramp1l		protein_coding	-0.27232	5.73224	-1.72561	0.0971453	0.459881	-4.73833
Ptges3	56351	protein_coding	0.277356	6.11076	1.72558	0.0971502	0.459881	-4.82775
Ntm	235106	protein_coding	-0.165691	12.3964	-1.72531	0.0971988	0.459881	-5.23528
Hcfc1r1	353502	protein_coding	0.471497	4.04513	1.72515	0.0972292	0.459881	-4.42896
Zranb3	226409	protein_coding	-0.333566	5.40879	-1.72492	0.0972702	0.459881	-4.66936
Dio2	13371	protein_coding	-0.484261	4.36369	-1.72443	0.0973608	0.4599	-4.41021
Sntg2	268534	protein_coding	0.376212	4.73946	1.72436	0.0973727	0.4599	-4.54697
Gbf1	107338	protein_coding	-0.212387	7.63611	-1.72332	0.097565	0.460547	-5.00779
Lmbr1l	74775	protein_coding	-0.611457	3.57551	-1.72303	0.0976172	0.460547	-4.29232
Pmm1	29858	protein_coding	0.321131	5.2797	1.72281	0.0976575	0.460547	-4.67393
Sgcd	24052	protein_coding	-0.451043	7.55903	-1.8291	0.0979102	0.461287	-4.87702
Zfp994	240038	protein_coding	0.643396	3.45803	1.72116	0.097961	0.461287	-4.26853
AC163354.1			-0.465615	4.50451	-1.72104	0.0979843	0.461287	-4.47529
Plekho2	102595	protein_coding	-0.458974	4.25825	-1.72089	0.0980118	0.461287	-4.40254
Zfp282	101095	protein_coding	-0.349198	5.11365	-1.72041	0.0981002	0.461471	-4.62072
Kdelr1	68137	protein_coding	0.330121	4.98847	1.71953	0.0982627	0.461514	-4.59721
Ntmt1	66617	protein_coding	0.576749	3.29296	1.71904	0.0983534	0.461514	-4.31923
Wipf2	68524	protein_coding	0.27157	6.05751	1.71867	0.0984223	0.461514	-4.80739
Glp2r	93896	protein_coding	0.515501	3.7897	1.71865	0.0984258	0.461514	-4.35772
Nat8f6	100504710	protein_coding	-0.568088	4.08136	-1.71864	0.0984268	0.461514	-4.33787
Prpsap2	212627	protein_coding	-0.329951	5.10922	-1.71863	0.0984297	0.461514	-4.59872
Actr1a	54130	protein_coding	-0.40681	5.01417	-1.71857	0.0985039	0.461514	-4.59099
Manea	242362	protein_coding	0.288248	5.66721	1.71812	0.0985236	0.461514	-4.74903
Gfod1	328232	protein_coding	-0.271391	5.65523	-1.71796	0.0985537	0.461514	-4.72962
Snap25	20614	protein_coding	0.585071	8.65762	1.88042	0.0986287	0.461634	-4.9173
Prmt9	102182	protein_coding	-0.372387	4.76308	-1.71703	0.0987247	0.461852	-4.52484
Sh3rf1	59009	protein_coding	-0.290926	5.97225	-1.71619	0.0988814	0.462335	-4.78643
[truncated: 7,348 more rows]

## Sheet: ALSvWT.limma.Endothelial
Back to TOC	ENTREZID	GENE_TYPE	logFC	AveExpr	t	P.Value	adj.P.Val	B
Sod1	20655	protein_coding	3.68235	9.01087	25.5939	1.49297e-17	1.14018e-13	7.85232
Rorb	225998	protein_coding	1.07934	5.71956	4.66091	0.000127734	0.414106	-1.6495
Gabrb3	14402	protein_coding	-1.01741	6.05575	-4.56049	0.000162671	0.414106	-1.44052
Htr2c	15560	protein_coding	-1.17003	5.93594	-4.15462	0.000495556	0.849466	-2.01807
Flrt2	399558	protein_coding	-0.693109	7.97034	-4.00872	0.000615845	0.849466	-1.20044
Stk39	53416	protein_coding	0.680173	6.80043	3.93664	0.000732645	0.849466	-1.59367
Rtl4	619287	protein_coding	-1.23884	5.74074	-3.94745	0.000878937	0.849466	-2.41512
Sox5	20678	protein_coding	0.69949	7.61299	3.85687	0.000889842	0.849466	-1.45635
Pced1b	239647	protein_coding	0.831847	6.28996	3.73824	0.00118282	0.948653	-2.05482
Dnm1l	74006	protein_coding	0.610908	6.69259	3.69154	0.00131985	0.948653	-1.92719
Gm38399		lincRNA	0.681435	6.75919	3.59967	0.00164393	0.948653	-2.01676
Prkaa1	105787	protein_coding	0.738359	5.76115	3.57414	0.00174714	0.948653	-2.46007
Ctgf			-0.837054	5.73702	-3.5608	0.00180357	0.948653	-2.51014
Cped1	214642	protein_coding	0.667011	6.58424	3.55916	0.00181062	0.948653	-2.14663
Cnnm2	94219	protein_coding	0.891695	5.93537	3.53161	0.0019371	0.948653	-2.53277
8430408G22Rik			-1.25722	5.24328	-3.54444	0.00198749	0.948653	-3.0643
Litaf	56722	protein_coding	1.1687	4.78879	3.4943	0.00211271	0.949104	-3.16889
Stmn2	20257	protein_coding	0.791237	6.17194	3.38045	0.00277146	0.980394	-2.50216
Tiam1	21844	protein_coding	-0.636014	7.26446	-3.33292	0.00309777	0.980394	-2.26327
Ltbp1	268977	protein_coding	0.829256	5.12531	3.31843	0.00320242	0.980394	-2.95484
Vwa3a	233813	protein_coding	-0.662546	6.258	-3.21983	0.00403611	0.980394	-2.68037
Kcnq3	110862	protein_coding	-0.75327	6.29869	-3.21056	0.00413059	0.980394	-2.71462
Tgfa	21802	protein_coding	0.551353	6.62578	3.17869	0.00444318	0.980394	-2.57183
Kdm7a	338523	protein_coding	0.511007	6.98615	3.15513	0.00469396	0.980394	-2.50753
Chd7	320790	protein_coding	0.599509	6.30722	3.15504	0.0046949	0.980394	-2.64447
Gm16070	102634913	antisense	0.733133	5.5843	3.14988	0.00475162	0.980394	-3.02213
Kcnn2	140492	protein_coding	-0.972741	6.04572	-3.25532	0.0048614	0.980394	-2.85528
Ackr3	12778	protein_coding	-0.577409	6.59104	-3.13466	0.00492286	0.980394	-2.6461
Galnt17	212996	protein_coding	0.563446	6.68439	3.13183	0.00495533	0.980394	-2.63347
Cox4i2	84682	protein_coding	-0.703656	5.7959	-3.10974	0.00521626	0.980394	-2.94227
Pde10a	23984	protein_coding	-0.700673	6.69199	-3.10898	0.00527432	0.980394	-2.71924
Ddc	13195	protein_coding	-0.516618	7.76047	-3.09601	0.00538502	0.980394	-2.4897
Dph6	66632	protein_coding	-0.656586	6.33609	-3.07651	0.00563372	0.980394	-2.80516
Mxd4	17122	protein_coding	-0.470529	7.81429	-3.01519	0.0064905	0.980394	-2.59513
Fam13a	58909	protein_coding	-0.569205	7.10705	-3.01477	0.00649675	0.980394	-2.67582
Tmem163	72160	protein_coding	-1.55216	4.15539	-3.00859	0.00669546	0.980394	-3.93135
Trim23	81003	protein_coding	0.782594	5.12502	2.99033	0.00687234	0.980394	-3.39064
Dusp1	19252	protein_coding	-0.500796	7.06253	-2.97574	0.00710652	0.980394	-2.73778
Smtn	29856	protein_coding	-0.682964	6.32553	-2.96552	0.00728364	0.980394	-2.9197
Ppm1e	320472	protein_coding	0.525834	6.49846	2.95226	0.00749945	0.980394	-2.86413
Cuedc1	103841	protein_coding	0.582002	6.56547	2.94926	0.00755102	0.980394	-2.888
Grina	66168	protein_coding	0.600345	5.87798	2.94406	0.00764139	0.980394	-3.02164
Meis1	17268	protein_coding	-1.04771	4.65336	-2.94086	0.00769758	0.980394	-3.72845
Ggact	223267	protein_coding	-0.63595	6.09948	-2.9231	0.00801649	0.980394	-3.0252
Txnip	56338	protein_coding	-0.613682	7.16616	-2.937	0.00813105	0.980394	-2.78837
Mast2	17776	protein_coding	0.494036	6.76518	2.90529	0.0083489	0.980394	-2.89047
Fryl	72313	protein_coding	0.419721	8.9276	2.89849	0.00847919	0.980394	-2.69317
Commd6	66200	protein_coding	-0.965696	4.37782	-2.88682	0.00870741	0.980394	-3.77683
C1qtnf7	109323	protein_coding	0.746209	5.17	2.88446	0.00875441	0.980394	-3.38135
Sh3bp4	98402	protein_coding	0.454424	7.25803	2.88318	0.0087799	0.980394	-2.81471
Cntnap4	170571	protein_coding	-1.12189	4.12955	-2.87695	0.00890503	0.980394	-3.91693
Epha5	13839	protein_coding	-0.849911	5.83083	-2.91068	0.00899993	0.980394	-3.19572
Rps7	20115	protein_coding	-0.76746	5.69535	-2.86161	0.00923072	0.980394	-3.22242
G2e3	217558	protein_coding	0.86839	4.9745	2.83834	0.00972022	0.980394	-3.58738
Col4a5	12830	protein_coding	0.726402	5.11277	2.82999	0.00990569	0.980394	-3.40919
Arf6	11845	protein_coding	-0.839178	5.41103	-2.83036	0.00990757	0.980394	-3.41408
Kcnc3	16504	protein_coding	0.837876	4.65246	2.82985	0.00990882	0.980394	-3.64354
Mocs2	17434	protein_coding	-0.887644	5.07991	-2.82964	0.00991345	0.980394	-3.54754
Ecd	70601	protein_coding	0.899818	4.60098	2.82408	0.0100389	0.980394	-3.75787
Ano1	101772	protein_coding	0.625683	6.88663	2.84064	0.0101945	0.980394	-2.95203
Fam135a	68187	protein_coding	0.55908	6.78228	2.81536	0.0102387	0.980394	-2.98559
Pinx1	72400	protein_coding	-1.19168	4.19389	-2.79849	0.0106358	0.980394	-3.99885
Pde8a	18584	protein_coding	0.426493	7.63261	2.79093	0.0108187	0.980394	-2.90514
Galnt13	271786	protein_coding	-0.765211	6.3694	-2.84138	0.0111561	0.980394	-3.13135
Nrg1	211323	protein_coding	-0.876216	8.26768	-3.04298	0.0113103	0.980394	-2.90135
Adgrl3	319387	protein_coding	-0.4098	10.3748	-2.76882	0.0113704	0.980394	-2.84402
Rcbtb1	71330	protein_coding	-0.482854	6.73941	-2.75861	0.011634	0.980394	-3.06354
Azi2	27215	protein_coding	0.516424	6.23687	2.73999	0.01213	0.980394	-3.15153
Zbtb46	72147	protein_coding	0.468966	7.85474	2.73096	0.0123776	0.980394	-2.96962
Tnik	665113	protein_coding	-0.46124	7.37567	-2.72929	0.012424	0.980394	-3.00927
Ppp1r14a	68458	protein_coding	0.864268	4.89361	2.71987	0.0126884	0.980394	-3.617
Gbp3	55932	protein_coding	-0.646937	5.52189	-2.7166	0.0127813	0.980394	-3.46345
1110059G10Rik	66202	protein_coding	-1.20753	4.43856	-2.72493	0.012832	0.980394	-3.88768
Mfsd14a	15247	protein_coding	-0.535046	6.08672	-2.71236	0.0129029	0.980394	-3.24704
Thy1	21838	protein_coding	0.981496	4.45191	2.70336	0.0131645	0.980394	-3.84213
Lrpap1	16976	protein_coding	-0.680862	5.51758	-2.7017	0.0132133	0.980394	-3.45037
Rasl12	70784	protein_coding	1.02242	4.56533	2.69954	0.0132892	0.980394	-3.79624
Dpf3	70127	protein_coding	0.675035	5.7282	2.68943	0.0135797	0.980394	-3.38617
Sirt1	93759	protein_coding	0.604979	5.37879	2.68819	0.0136172	0.980394	-3.46561
Ap3s1	11777	protein_coding	0.443476	7.85065	2.68396	0.0137459	0.980394	-3.03136
Dock1	330662	protein_coding	0.408505	9.03044	2.65145	0.0147748	0.980394	-3.03545
Tmem29	382245	protein_coding	-0.994635	4.36054	-2.64981	0.0148286	0.980394	-3.94448
Cstb	13014	protein_coding	-0.661365	5.78667	-2.64723	0.0149263	0.980394	-3.36056
Epb41l2	13822	protein_coding	0.403046	7.53885	2.64257	0.015068	0.980394	-3.10661
Gm12239	115485826	antisense	-1.01438	4.81409	-2.64149	0.015117	0.980394	-3.84408
Fndc3b	72007	protein_coding	0.456683	7.12432	2.63903	0.0151865	0.980394	-3.13855
Ttyh3	78339	protein_coding	-1.13471	4.08899	-2.62918	0.0155208	0.980394	-4.09346
Pde8b	218461	protein_coding	0.413283	8.67791	2.62821	0.0155541	0.980394	-3.07523
Copg1	54161	protein_coding	0.658071	5.2867	2.62693	0.0155984	0.980394	-3.54972
Mrps25	64658	protein_coding	-0.877256	4.74943	-2.62619	0.0156238	0.980394	-3.88468
Mrpl11	66419	protein_coding	-0.773528	4.82246	-2.62375	0.0157083	0.980394	-3.75534
Fzd4	14366	protein_coding	-0.477406	7.51459	-2.62314	0.0157295	0.980394	-3.13691
Cnbd2	70873	protein_coding	-0.849888	4.53874	-2.62007	0.0158364	0.980394	-3.88383
Cwc25	67480	protein_coding	-0.941835	4.3382	-2.61536	0.0160018	0.980394	-4.00257
Frmpd4	333605	protein_coding	-0.62012	5.98555	-2.60997	0.0161932	0.980394	-3.39198
Tmem2			0.64918	5.9079	2.60524	0.0163761	0.980394	-3.39031
Spidr	224008	protein_coding	0.490345	6.20967	2.6026	0.016458	0.980394	-3.34204
Tgfb1i1	21804	protein_coding	0.581429	5.60912	2.59378	0.0167805	0.980394	-3.46607
Net1	56349	protein_coding	-0.463935	8.47272	-2.59517	0.0168223	0.980394	-3.1281
Eif4e2	26987	protein_coding	-0.687221	5.08327	-2.58892	0.0169608	0.980394	-3.72235
Zfp715	69930	protein_coding	-0.630245	5.35364	-2.58462	0.0171217	0.980394	-3.58069
Dgke	56077	protein_coding	0.630017	5.46424	2.57786	0.0173779	0.980394	-3.58117
Gfra2	14586	protein_coding	0.86908	4.43112	2.57321	0.0175561	0.980394	-3.8624
Cpeb4	67579	protein_coding	0.386761	7.34848	2.57226	0.0175928	0.980394	-3.20382
Nos3	18127	protein_coding	0.395066	7.60527	2.56506	0.0178723	0.980394	-3.20987
Fam69a		protein_coding	0.565816	6.5462	2.56495	0.0178905	0.980394	-3.33279
Zranb2	53861	protein_coding	0.487426	6.41498	2.56153	0.0180111	0.980394	-3.32482
Hlf	217082	protein_coding	-0.506708	6.9439	-2.55331	0.018352	0.980394	-3.27204
Spin1	20729	protein_coding	-0.472181	6.64288	-2.54952	0.0184906	0.980394	-3.34461
Kcna1	16485	protein_coding	0.81127	4.54765	2.54636	0.0186188	0.980394	-3.80266
Prune2	353211	protein_coding	1.24357	4.34455	2.56311	0.0186755	0.980394	-4.01261
Cyth2	19158	protein_coding	-0.946995	4.24479	-2.53922	0.0189112	0.980394	-4.07446
Zfp423	94187	protein_coding	0.511463	6.55529	2.53567	0.0190586	0.980394	-3.3236
Snx12	55988	protein_coding	0.494241	6.62639	2.53465	0.0191008	0.980394	-3.33187
Rab1b	76308	protein_coding	-0.686635	5.1457	-2.53248	0.0191915	0.980394	-3.70763
Gm26551		lincRNA	0.551579	5.58735	2.5211	0.0196732	0.980394	-3.56419
Pwwp2a	70802	protein_coding	0.457301	6.62887	2.51921	0.0197546	0.980394	-3.34528
Slc39a7	14977	protein_coding	-0.836608	4.54288	-2.51906	0.0197609	0.980394	-3.90623
Ndufv2	72900	protein_coding	-0.50926	6.05464	-2.51694	0.0198522	0.980394	-3.46712
Vps8	209018	protein_coding	0.589546	6.14004	2.517	0.0198934	0.980394	-3.42356
Ccdc107	622404	protein_coding	-0.870961	4.38687	-2.51462	0.0199529	0.980394	-4.00381
9330175M20Rik	442821	antisense	0.761431	4.75588	2.51417	0.0199724	0.980394	-3.78376
Il34	76527	protein_coding	0.468771	6.80481	2.51118	0.0201027	0.980394	-3.32643
Oaz2	18247	protein_coding	-0.417262	6.91921	-2.51009	0.0201504	0.980394	-3.33367
Dbp	13170	protein_coding	-1.29216	5.19423	-2.63554	0.0203756	0.980394	-3.85066
Cep120	225523	protein_coding	0.47188	6.18665	2.49697	0.0207328	0.980394	-3.4493
4732440D04Rik	654788	antisense	-0.70471	4.97552	-2.4952	0.0208127	0.980394	-3.78772
Ube2q2	109161	protein_coding	0.525744	5.75081	2.49444	0.0208467	0.980394	-3.51953
Slc7a5	20539	protein_coding	-0.346264	9.50345	-2.4927	0.0209259	0.980394	-3.24475
4732471J01Rik	654804	antisense	0.492821	7.08087	2.49294	0.0209296	0.980394	-3.32859
Rras2	66922	protein_coding	0.540535	6.46288	2.49228	0.0209597	0.980394	-3.41361
Zfp318	57908	protein_coding	0.654845	5.1759	2.49097	0.0210044	0.980394	-3.69833
Spaar	71406	protein_coding	0.52151	6.02837	2.48657	0.0212055	0.980394	-3.49405
A830018L16Rik	320492	protein_coding	-1.16871	4.22522	-2.48549	0.0212701	0.980394	-4.08701
Mrpl34	94065	protein_coding	-1.24998	4.78949	-2.53943	0.0213448	0.980394	-3.97653
Kcnd3	56543	protein_coding	-0.970131	4.64193	-2.4796	0.0215433	0.980394	-3.92672
Amph	218038	protein_coding	-0.922227	5.11784	-2.48576	0.0219079	0.980394	-3.82387
Ryr2	20191	protein_coding	-0.939981	5.88478	-2.5965	0.0219516	0.980394	-3.58363
Trim30a	20128	protein_coding	0.401644	7.1114	2.46827	0.0220621	0.980394	-3.36533
Cast	12380	protein_coding	0.356449	7.78883	2.46739	0.0221039	0.980394	-3.31943
Ctif	269037	protein_coding	0.446203	6.84009	2.46641	0.022151	0.980394	-3.3791
2610035D17Rik	72386	lincRNA	0.589771	6.37841	2.47292	0.0222519	0.980394	-3.46239
Sdhaf1	68332	protein_coding	-0.935893	4.39635	-2.45457	0.022724	0.980394	-4.05981
Lin52	217708	protein_coding	0.49931	6.33542	2.45215	0.0228428	0.980394	-3.48209
Nrg2	100042150	protein_coding	-1.19149	3.93563	-2.45181	0.0228752	0.980394	-4.12762
Pcf11	74737	protein_coding	0.462514	6.3248	2.4512	0.0228896	0.980394	-3.46332
Msra	110265	protein_coding	0.561239	5.7141	2.44936	0.0229807	0.980394	-3.60033
Fem1c	240263	protein_coding	0.502419	6.05433	2.44742	0.0230768	0.980394	-3.52568
Rgs12	71729	protein_coding	-0.35668	8.30648	-2.44317	0.0232891	0.980394	-3.33485
Nav3	260315	protein_coding	-0.657521	6.95983	-2.51683	0.0234257	0.980394	-3.41489
Stxbp5	78808	protein_coding	0.43393	7.0884	2.43812	0.0235434	0.980394	-3.39421
Ctnnd1	12388	protein_coding	-0.52741	6.23939	-2.43519	0.0236926	0.980394	-3.52638
Shisa6	380702	protein_coding	-1.23213	3.70113	-2.42875	0.0240226	0.980394	-4.23606
Gm609	208166	protein_coding	0.482594	6.87457	2.42901	0.024025	0.980394	-3.4309
Cblb	208650	protein_coding	0.434161	6.41022	2.42855	0.0240326	0.980394	-3.48617
Gm48678		antisense	0.526062	6.10073	2.42526	0.0242032	0.980394	-3.50955
Wdr45b	66840	protein_coding	0.505743	5.73399	2.42412	0.0242625	0.980394	-3.59533
Slc16a4	229699	protein_coding	-0.429912	7.00057	-2.4235	0.0242945	0.980394	-3.42718
Atxn10	54138	protein_coding	-0.479844	6.36026	-2.42034	0.0244603	0.980394	-3.51602
Rnf125	67664	protein_coding	0.407147	6.54937	2.41815	0.0245752	0.980394	-3.46304
Alpl	11647	protein_coding	0.74487	5.01298	2.41713	0.0246288	0.980394	-3.89125
Pgs1	74451	protein_coding	0.861852	4.35979	2.41279	0.0248591	0.980394	-4.10147
Proser1	212127	protein_coding	-0.877732	4.44527	-2.40765	0.0251341	0.980394	-4.06008
Efhc2	74405	protein_coding	-0.53379	6.28747	-2.40714	0.0251624	0.980394	-3.53337
Spry4	24066	protein_coding	-0.808164	4.90766	-2.40584	0.0252317	0.980394	-3.91663
Yy1	22632	protein_coding	0.368401	7.0724	2.40086	0.0255021	0.980394	-3.4363
Pdhx	27402	protein_coding	0.731586	4.5923	2.39722	0.0257013	0.980394	-3.94998
St6galnac3	20447	protein_coding	0.339549	10.3304	2.39664	0.0257329	0.980394	-3.36562
Idi1	319554	protein_coding	-0.792163	4.56529	-2.38934	0.0261373	0.980394	-4.02181
Skp1a		protein_coding	-0.464404	6.5121	-2.38914	0.0261487	0.980394	-3.50286
Prmt2	15468	protein_coding	0.921886	4.36316	2.38882	0.0261664	0.980394	-4.0917
Rab3c	67295	protein_coding	-1.00577	5.06544	-2.45493	0.0261779	0.980394	-3.84557
Gm26836		lincRNA	0.806555	4.79114	2.38845	0.0261869	0.980394	-3.94247
Chka	12660	protein_coding	-0.423711	7.64152	-2.38487	0.0263881	0.980394	-3.42881
Lrfn5	238205	protein_coding	-1.00408	6.73875	-2.63297	0.0266897	0.980394	-3.48609
Ipmk	69718	protein_coding	-0.709004	5.19261	-2.37811	0.0267709	0.980394	-3.83537
Arpp21	74100	protein_coding	-0.790804	5.47672	-2.40358	0.0267792	0.980394	-3.74735
Zfp804b	207618	protein_coding	-0.93967	6.02433	-2.55617	0.0268847	0.980394	-3.56736
Sorcs3	66673	protein_coding	-1.01156	4.83959	-2.39193	0.0269345	0.980394	-3.98071
Dlc1	50768	protein_coding	0.350099	10.7401	2.37081	0.0271905	0.980394	-3.39741
Smagp	207818	protein_coding	-0.572047	5.83278	-2.36992	0.0272421	0.980394	-3.66272
Trim34a	94094	protein_coding	-0.536048	5.48307	-2.36763	0.0273752	0.980394	-3.74971
Rpl6	19988	protein_coding	-0.452385	7.87419	-2.37376	0.0274313	0.980394	-3.44214
Plcl1	227120	protein_coding	0.362404	9.6126	2.3649	0.027534	0.980394	-3.41451
Slc9a9	331004	protein_coding	-0.915498	4.63681	-2.35975	0.0278545	0.980394	-4.01826
Rab28	100972	protein_coding	-0.373479	7.22113	-2.35269	0.0282577	0.980394	-3.50127
Sdk1	330222	protein_coding	-0.965215	6.38809	-2.54908	0.0283393	0.980394	-3.57664
Thsd7a	330267	protein_coding	-0.493354	6.38789	-2.349	0.0284798	0.980394	-3.58522
Plec	18810	protein_coding	0.431316	6.64923	2.34671	0.0286186	0.980394	-3.54699
Slc35f4	75288	protein_coding	-0.918227	4.8408	-2.3646	0.0286512	0.980394	-3.92548
Ncor2	20602	protein_coding	0.444719	6.41602	2.34604	0.0286589	0.980394	-3.56588
Fam196a		protein_coding	0.683804	5.11716	2.346	0.0286612	0.980394	-3.82602
Ubr7	66622	protein_coding	0.782743	4.78183	2.33808	0.0291462	0.980394	-4.01053
Trappc1	245828	protein_coding	-0.991417	4.31255	-2.3375	0.0291822	0.980394	-4.13428
Rims1	116837	protein_coding	-0.793074	6.50318	-2.47609	0.0291924	0.980394	-3.5594
Mmp16	17389	protein_coding	-0.957284	5.2593	-2.41525	0.029291	0.980394	-3.82452
Ankrd50	99696	protein_coding	0.482378	6.58279	2.32121	0.0302219	0.980394	-3.57819
Cacna1c	12288	protein_coding	0.474687	8.06908	2.34315	0.0302611	0.980394	-3.49089
Dgkb	217480	protein_coding	0.465601	8.45259	2.34089	0.0304786	0.980394	-3.48388
Bcap31	27061	protein_coding	-0.457659	6.26845	-2.31656	0.0305022	0.980394	-3.63267
Ist1	71955	protein_coding	0.548101	5.5472	2.31304	0.0307291	0.980394	-3.7463
Lrp12	239393	protein_coding	0.737768	4.69837	2.31156	0.0308253	0.980394	-4.01506
Adamts1	11504	protein_coding	0.604805	6.07834	2.3155	0.0308828	0.980394	-3.70027
Snrpd1	20641	protein_coding	-0.540761	5.71456	-2.31063	0.0308858	0.980394	-3.73944
Gm20275	100504539	antisense	0.501375	5.69214	2.30606	0.0311848	0.980394	-3.71452
Osbpl8	237542	protein_coding	0.362	7.79938	2.30534	0.0312316	0.980394	-3.52471
Bod1	69556	protein_coding	-0.718341	4.8818	-2.30412	0.0313123	0.980394	-3.97266
Stard3nl	76205	protein_coding	-0.428759	6.43277	-2.30284	0.0313962	0.980394	-3.61722
Gm30382	108167379	lincRNA	-1.00063	3.98518	-2.30062	0.0315437	0.980394	-4.22551
Trpc5	22067	protein_coding	-0.955879	4.50954	-2.29249	0.0321048	0.980394	-4.10428
Pcdh7	54216	protein_coding	-0.418826	7.57048	-2.29164	0.0321628	0.980394	-3.54803
Slc16a12	240638	protein_coding	0.418663	6.29737	2.28938	0.0322976	0.980394	-3.62694
Sparc	20692	protein_coding	-0.380286	9.98942	-2.28911	0.0323337	0.980394	-3.51313
Gm26944	102635071	antisense	0.60128	5.17789	2.28363	0.0326896	0.980394	-3.88701
Dhx40	67487	protein_coding	0.403776	6.2494	2.28185	0.0328113	0.980394	-3.65292
Ift43	76411	protein_coding	0.495652	5.52455	2.28178	0.0328163	0.980394	-3.77279
Tenm4	23966	protein_coding	-0.640463	5.90641	-2.29252	0.0330712	0.980394	-3.73604
Abcf2	27407	protein_coding	-0.916139	4.40954	-2.27623	0.0332003	0.980394	-4.1464
Atad1	67979	protein_coding	0.571467	5.74299	2.27521	0.0332715	0.980394	-3.76041
Ccdc174	232236	protein_coding	-0.640692	5.27747	-2.27068	0.0335883	0.980394	-3.88693
Cacybp	12301	protein_coding	-0.585994	5.69396	-2.27019	0.0336411	0.980394	-3.77086
Timm8b	30057	protein_coding	-0.580183	5.34119	-2.26826	0.0337586	0.980394	-3.86085
Dcaf6	74106	protein_coding	0.387296	7.67619	2.26737	0.0338217	0.980394	-3.57299
Abraxas2	109359	protein_coding	-0.909669	4.38957	-2.26445	0.0340284	0.980394	-4.14882
Tmem108	81907	protein_coding	-1.38368	4.27994	-2.32667	0.0340754	0.980394	-4.18056
Rgl1	19731	protein_coding	-0.356798	7.26438	-2.26248	0.0341692	0.980394	-3.60171
Srp68	217337	protein_coding	-0.664834	4.85999	-2.25937	0.0343914	0.980394	-3.99778
Opa1	74143	protein_coding	0.439545	6.38472	2.25709	0.0345555	0.980394	-3.67651
Pdgfa	18590	protein_coding	0.86746	4.20576	2.25687	0.0345718	0.980394	-4.07763
Unc5d	210801	protein_coding	-0.717491	5.63004	-2.27715	0.0346354	0.980394	-3.82148
Dnajc11	230935	protein_coding	0.655303	4.89224	2.25508	0.0347011	0.980394	-4.01914
Cntn6	53870	protein_coding	-0.888155	5.22362	-2.29261	0.0347871	0.980394	-3.93233
Kmt2c	231051	protein_coding	0.319583	8.63688	2.25281	0.0348657	0.980394	-3.57232
Morf4l2	56397	protein_coding	-0.558552	6.01096	-2.25118	0.0350029	0.980394	-3.75953
Ptpn12	19248	protein_coding	0.407096	7.8521	2.25069	0.0350385	0.980394	-3.59059
Zfhx4	80892	protein_coding	-0.968498	4.38863	-2.25187	0.0351459	0.980394	-4.11064
Eva1b	230752	protein_coding	-0.450009	6.41445	-2.24713	0.0352811	0.980394	-3.67642
Mapre2	212307	protein_coding	0.428652	6.59674	2.24614	0.0353538	0.980394	-3.66032
Nol4	319211	protein_coding	-0.848499	5.23939	-2.28046	0.0353858	0.980394	-3.9163
Nefm	18040	protein_coding	0.7691	5.15905	2.27366	0.035502	0.980394	-3.85826
Vps52	224705	protein_coding	-0.800421	4.29262	-2.24173	0.0356799	0.980394	-4.15114
Farp2	227377	protein_coding	0.697842	4.95726	2.24041	0.035778	0.980394	-4.03117
Polr2f	69833	protein_coding	-0.552609	5.56197	-2.23496	0.0361858	0.980394	-3.83303
Smchd1	74355	protein_coding	0.423741	7.21355	2.2339	0.0362849	0.980394	-3.63459
Syne1	64009	protein_coding	0.319581	10.0478	2.23256	0.0363668	0.980394	-3.58719
Igbp1	18518	protein_coding	-0.66393	5.21493	-2.22627	0.0368454	0.980394	-3.96113
Stk38l	232533	protein_coding	0.56908	5.35665	2.22568	0.0368905	0.980394	-3.85867
Ndst3	83398	protein_coding	0.449069	6.28628	2.22515	0.0369312	0.980394	-3.72341
Abca8a	217258	protein_coding	-0.988291	4.07625	-2.22112	0.0372411	0.980394	-4.20288
Sec24c	218811	protein_coding	0.499398	5.47224	2.21927	0.0373843	0.980394	-3.84845
Tle4	21888	protein_coding	0.442922	6.83491	2.21832	0.0374748	0.980394	-3.67654
Lysmd3	80289	protein_coding	-0.525258	5.41098	-2.21589	0.0376467	0.980394	-3.87546
Wtip	101543	protein_coding	0.671526	5.18974	2.21167	0.0379963	0.980394	-3.90743
Wbp1l	226178	protein_coding	0.52387	6.06377	2.20929	0.0381841	0.980394	-3.77149
Rnf217	268291	protein_coding	0.411213	6.33669	2.20898	0.0381895	0.980394	-3.74324
Ntrk2	18212	protein_coding	-0.658447	5.45992	-2.20841	0.0382538	0.980394	-3.91514
Dner	227325	protein_coding	-0.875678	4.64997	-2.2068	0.038381	0.980394	-4.08724
Hira	15260	protein_coding	-0.768721	4.34362	-2.20498	0.0385066	0.980394	-4.15354
Mllt6	246198	protein_coding	0.4287	6.19512	2.20136	0.038796	0.980394	-3.74983
Dguok	27369	protein_coding	-0.665743	5.21217	-2.19973	0.0389268	0.980394	-3.96898
Tsc22d3	14605	protein_coding	-0.395324	7.92869	-2.19712	0.0391562	0.980394	-3.6529
Sult1a1	20887	protein_coding	-0.590525	5.36744	-2.19461	0.0393401	0.980394	-3.88792
Arih2	23807	protein_coding	0.397554	6.36502	2.19142	0.0395997	0.980394	-3.76098
1110008F13Rik			-0.44134	6.00386	-2.19117	0.0396207	0.980394	-3.80686
Cdh8	12564	protein_coding	-0.783254	5.62792	-2.24807	0.0396905	0.980394	-3.86082
Hmgcr	15357	protein_coding	-0.675904	4.77009	-2.19015	0.0397036	0.980394	-4.051
Akr1c14	105387	protein_coding	-0.581644	5.28908	-2.1866	0.0399952	0.980394	-3.94767
Gm2a	14667	protein_coding	-0.804896	4.59684	-2.18369	0.0402358	0.980394	-4.10523
Itpr1	16438	protein_coding	0.312263	8.19919	2.18063	0.0404906	0.980394	-3.66828
Ksr2	333050	protein_coding	-1.18081	3.9484	-2.17841	0.0406759	0.980394	-4.31647
Ccdc85a	216613	protein_coding	-0.378836	10.3776	-2.18332	0.0407773	0.980394	-3.65375
Hspa2	15512	protein_coding	-0.865551	4.57073	-2.17605	0.0408934	0.980394	-4.1293
Gm20732		lincRNA	0.481392	6.7247	2.18061	0.0409718	0.980394	-3.7337
Cd248	70445	protein_coding	-0.958729	4.27594	-2.17438	0.0410138	0.980394	-4.20018
Ccser1	232035	protein_coding	-0.405823	8.0417	-2.17473	0.0412302	0.980394	-3.68438
Wiz	22404	protein_coding	-0.612306	4.84246	-2.17124	0.0412796	0.980394	-4.06839
Arhgap35	232906	protein_coding	0.388069	6.5978	2.17104	0.0412963	0.980394	-3.74151
Rhog	56212	protein_coding	-0.620536	5.12372	-2.16461	0.0418454	0.980394	-3.97247
Vrk3	101568	protein_coding	0.689748	4.64513	2.1641	0.0418889	0.980394	-4.07257
Slc25a40	319653	protein_coding	0.465794	5.51108	2.16212	0.0420591	0.980394	-3.89428
Gm15261		antisense	0.568012	5.34618	2.16107	0.0421498	0.980394	-3.92353
Phactr1	218194	protein_coding	-0.324622	8.90454	-2.16007	0.0422366	0.980394	-3.6872
Med9	192191	protein_coding	-0.709758	4.47438	-2.16001	0.0422421	0.980394	-4.15685
Fyn	14360	protein_coding	0.381735	7.18174	2.1599	0.0422518	0.980394	-3.71989
Ccdc12	72654	protein_coding	-0.382457	6.41295	-2.1596	0.042277	0.980394	-3.76571
Enpep	13809	protein_coding	-0.478052	5.73803	-2.15575	0.0426122	0.980394	-3.87235
Car10	72605	protein_coding	-0.952067	6.73196	-2.36685	0.0426368	0.980394	-3.72758
Nxpe2	78252	protein_coding	0.463167	6.81045	2.15831	0.0426462	0.980394	-3.7514
Irf2bp1	272359	protein_coding	-0.853508	4.28103	-2.15412	0.0427543	0.980394	-4.21217
Gm26883		lincRNA	0.33093	7.52519	2.15157	0.0429782	0.980394	-3.71749
Thbd	21824	protein_coding	0.3893	7.09939	2.14777	0.0433141	0.980394	-3.74534
Slit2	20563	protein_coding	-0.681772	5.39991	-2.14447	0.0436068	0.980394	-4.02949
Rpl38	67671	protein_coding	-0.553693	5.82788	-2.14918	0.0436792	0.980394	-3.8434
Kctd6	71393	protein_coding	0.955909	4.04122	2.14325	0.0437157	0.980394	-4.22299
Spata13	219140	protein_coding	0.444786	5.99287	2.13755	0.0442278	0.980394	-3.83284
Fkbp2	14227	protein_coding	-0.705805	4.67074	-2.13747	0.0442347	0.980394	-4.09006
Uchl5	56207	protein_coding	0.589485	5.28883	2.13281	0.0446576	0.980394	-3.94343
Tbkbp1	73174	protein_coding	-0.584714	5.12427	-2.13192	0.0447384	0.980394	-4.0004
Nrg3os	75170	antisense	-1.17091	4.01119	-2.14061	0.0447786	0.980394	-4.26977
Ahi1	52906	protein_coding	-0.542782	6.14118	-2.13981	0.0449062	0.980394	-3.82857
C530008M17Rik		protein_coding	-0.814781	4.3924	-2.12896	0.0450097	0.980394	-4.22277
Gm28928		lincRNA	-1.21494	6.09207	-2.38105	0.0450246	0.980394	-3.80298
Ywhag	22628	protein_coding	0.375367	6.65386	2.1234	0.0455218	0.980394	-3.78288
Fads1	76267	protein_coding	-0.851339	4.34131	-2.12336	0.0455252	0.980394	-4.22017
Zfp422	67255	protein_coding	0.711011	5.17472	2.13019	0.0455521	0.980394	-3.99857
Aldh9a1	56752	protein_coding	-0.745767	4.45257	-2.12236	0.0456183	0.980394	-4.17925
Gm12002	100503630	antisense	0.536868	5.63563	2.12211	0.0456416	0.980394	-3.91249
Ptprr	19279	protein_coding	-0.451997	6.55352	-2.12019	0.045841	0.980394	-3.80054
H2-K1	14972	protein_coding	-0.33281	8.17574	-2.1183	0.0459969	0.980394	-3.7463
Vsig10	231668	protein_coding	-0.68807	4.80359	-2.11639	0.046176	0.980394	-4.11697
Sap30bp	57230	protein_coding	0.731306	4.5962	2.11611	0.0462014	0.980394	-4.13198
Tcn2	21452	protein_coding	-0.388441	6.17624	-2.11586	0.0462254	0.980394	-3.82948
Slc20a2	20516	protein_coding	0.459683	6.14459	2.11371	0.0464277	0.980394	-3.84176
Mrpl37	56280	protein_coding	-0.928928	3.92339	-2.11355	0.0464424	0.980394	-4.29395
Flvcr2	217721	protein_coding	0.360503	7.1616	2.11164	0.0466236	0.980394	-3.78263
Dll4	54485	protein_coding	-0.791087	5.19827	-2.12612	0.0470278	0.980394	-4.03559
Pdpr	319518	protein_coding	-0.628218	5.29254	-2.10708	0.0470774	0.980394	-3.9765
Cdk5rap2	214444	protein_coding	0.546377	5.21954	2.1068	0.0470835	0.980394	-4.00338
Trappc9	76510	protein_coding	0.328241	7.33181	2.10554	0.0472041	0.980394	-3.7789
Mgat2	217664	protein_coding	-0.522803	5.51175	-2.10474	0.0472809	0.980394	-3.94159
Arl4d	80981	protein_coding	-0.651098	4.9263	-2.10105	0.0476358	0.980394	-4.07041
Dock5	68813	protein_coding	0.682787	4.97069	2.10094	0.0476466	0.980394	-4.05927
Sec23a	20334	protein_coding	0.471238	5.74829	2.10082	0.0476575	0.980394	-3.90484
Atp5g1	11951	protein_coding	-0.518008	5.78418	-2.09874	0.0478591	0.980394	-3.92588
Slc40a1	53945	protein_coding	-0.397979	8.36995	-2.10345	0.0480715	0.980394	-3.76838
Slc30a1	22782	protein_coding	-0.309883	8.49503	-2.092	0.0485164	0.980394	-3.77477
Gm11273		protein_coding	-0.866199	4.28387	-2.09141	0.0485737	0.980394	-4.2424
Smarca2	67155	protein_coding	0.319716	9.10062	2.09097	0.0486178	0.980394	-3.77227
Gper1	76854	protein_coding	0.524669	5.43406	2.08952	0.0487599	0.980394	-3.96565
Zic1	22771	protein_coding	-0.404941	6.44853	-2.08799	0.0489107	0.980394	-3.84512
Malt1	240354	protein_coding	0.52592	6.03009	2.09379	0.048939	0.980394	-3.87623
Ppp2r3c	59032	protein_coding	0.642937	4.57479	2.08205	0.0495017	0.980394	-4.12481
Crtap	56693	protein_coding	-0.547307	5.38278	-2.08054	0.0496529	0.980394	-4.00252
Unc79	217843	protein_coding	-0.834458	4.70176	-2.08183	0.0498151	0.980394	-4.15164
Supt3	109115	protein_coding	0.38228	6.86565	2.0768	0.050028	0.980394	-3.83712
Sec31a	69162	protein_coding	0.438595	6.01129	2.0727	0.050444	0.980394	-3.90045
Kirrel	170643	protein_coding	0.643745	4.65562	2.07252	0.0504621	0.980394	-4.13499
Gria2	14800	protein_coding	-0.509702	6.45121	-2.08925	0.0505012	0.980394	-3.8504
Mrfap1	67568	protein_coding	-0.322359	7.28295	-2.07172	0.0505432	0.980394	-3.8218
Clcn4	12727	protein_coding	-0.483136	5.48101	-2.07151	0.050565	0.980394	-3.97028
Fam43a	224093	protein_coding	-0.504689	5.49384	-2.07058	0.0506589	0.980394	-3.96954
Osbpl6	99031	protein_coding	-0.449092	6.03339	-2.06981	0.0507383	0.980394	-3.91481
Gatm	67092	protein_coding	-0.351461	8.67587	-2.06891	0.0508514	0.980394	-3.80212
Mgea5		protein_coding	0.333715	7.79337	2.06724	0.0510008	0.980394	-3.81171
Edem2	108687	protein_coding	0.867106	4.31277	2.067	0.0510254	0.980394	-4.23592
St3gal2	20444	protein_coding	0.424054	5.9094	2.06677	0.0510493	0.980394	-3.90306
Hagh	14651	protein_coding	-0.736826	4.47952	-2.06471	0.0512615	0.980394	-4.20672
Mturn	68235	protein_coding	-0.642404	4.79772	-2.06393	0.0513422	0.980394	-4.1405
Map7d2	78283	protein_coding	-0.60563	4.97906	-2.06237	0.0515029	0.980394	-4.08258
Rapgef5	217944	protein_coding	0.324065	8.92332	2.06176	0.0515663	0.980394	-3.80846
Arhgap32	330914	protein_coding	0.355848	6.49316	2.0614	0.0516032	0.980394	-3.86633
Apba1	319924	protein_coding	0.507251	6.50832	2.0777	0.0516865	0.980394	-3.86202
Tmem204	407831	protein_coding	-0.302458	8.12386	-2.06008	0.0517404	0.980394	-3.81809
Acacb	100705	protein_coding	0.46465	6.50302	2.06591	0.0517754	0.980394	-3.85911
Mtmr3	74302	protein_coding	0.299297	7.85567	2.05713	0.0520478	0.980394	-3.82252
Slc8a1	20541	protein_coding	0.393547	7.01797	2.05642	0.0521434	0.980394	-3.84075
Tmf1	232286	protein_coding	-0.43147	6.46319	-2.05592	0.0521747	0.980394	-3.87782
Pnpla6	50767	protein_coding	-0.473161	6.22841	-2.0555	0.052219	0.980394	-3.90963
Nup98	269966	protein_coding	0.349464	6.81133	2.05448	0.0523258	0.980394	-3.85333
Bax	12028	protein_coding	-0.526199	5.73905	-2.05343	0.0524568	0.980394	-3.95517
Smo	319757	protein_coding	-0.658477	4.94117	-2.05091	0.0527012	0.980394	-4.12033
Eci2	23986	protein_coding	-0.399689	6.53733	-2.05078	0.052716	0.980394	-3.87451
Prpf4b	19134	protein_coding	0.305919	7.766	2.05007	0.052791	0.980394	-3.83243
Swi5	72931	protein_coding	-0.45492	6.09074	-2.0496	0.0528407	0.980394	-3.91727
Pnn	18949	protein_coding	-0.496191	5.70583	-2.04841	0.0529667	0.980394	-3.98716
Pik3ip1	216505	protein_coding	-0.404381	6.44704	-2.04736	0.053078	0.980394	-3.8962
Slc6a11	243616	protein_coding	0.646803	4.81788	2.04173	0.0536795	0.980394	-4.11958
Prelid3b	66390	protein_coding	0.681903	4.41784	2.04171	0.053682	0.980394	-4.18078
Cacna2d1	12293	protein_coding	-0.512524	6.44794	-2.05671	0.0538329	0.980394	-3.89148
Kin	16588	protein_coding	-0.699234	4.56733	-2.03936	0.0539348	0.980394	-4.20378
Prickle2	243548	protein_coding	0.328356	7.06417	2.03682	0.0542092	0.980394	-3.86324
Snx15	69024	protein_coding	-0.696097	4.65847	-2.03528	0.0543766	0.980394	-4.19802
Dnah3	381917	protein_coding	0.402372	6.28078	2.03405	0.0545104	0.980394	-3.90971
Dysf	26903	protein_coding	0.471292	6.5567	2.03801	0.0547291	0.980394	-3.89717
St13	70356	protein_coding	-0.353694	6.99274	-2.03193	0.0547424	0.980394	-3.87207
Ttyh1	57776	protein_coding	0.705601	4.46393	2.03088	0.0548564	0.980394	-4.19906
Adgre5	26364	protein_coding	0.345448	7.37703	2.03064	0.0548832	0.980394	-3.86513
Rab11fip3	215445	protein_coding	0.406582	6.31974	2.02986	0.0549689	0.980394	-3.91381
Sik1	17691	protein_coding	0.395342	6.03208	2.02886	0.0550789	0.980394	-3.92916
Mon1a	72825	protein_coding	0.66551	4.4394	2.02877	0.0550888	0.980394	-4.20685
Myh11	17880	protein_coding	0.737677	4.65018	2.02878	0.0551088	0.980394	-4.13616
Adh5	11532	protein_coding	0.776953	4.96099	2.04438	0.0551554	0.980394	-4.10259
Plpp3	67916	protein_coding	0.479321	5.52126	2.02479	0.0555271	0.980394	-4.01333
Pcyox1	66881	protein_coding	-0.623411	4.76693	-2.02289	0.0557383	0.980394	-4.13775
Ell2	192657	protein_coding	0.46995	5.57745	2.02243	0.0557891	0.980394	-4.00535
Arid5a	214855	protein_coding	0.858553	4.06521	2.0194	0.0561277	0.980394	-4.28348
Nr1d2	353187	protein_coding	-0.365007	6.94262	-2.01901	0.0561704	0.980394	-3.88636
Gm20655	102635429	antisense	-0.553283	5.06484	-2.01893	0.0561795	0.980394	-4.08862
Ccng2	12452	protein_coding	-0.578952	4.94305	-2.01672	0.0564273	0.980394	-4.10837
Kdr	16542	protein_coding	-0.407151	8.30065	-2.03156	0.056461	0.980394	-3.86216
Sec61a2	57743	protein_coding	0.484512	5.58406	2.01635	0.0564689	0.980394	-3.99954
Prpf18	67229	protein_coding	-0.581731	5.47124	-2.01446	0.0567034	0.980394	-4.03145
Agap1	347722	protein_coding	0.291228	8.11298	2.01097	0.0570773	0.980394	-3.87476
Cdc42ep2	104252	protein_coding	-0.869931	4.31684	-2.00842	0.057367	0.980394	-4.29652
Atp13a3	224088	protein_coding	0.520413	6.91805	2.05073	0.0578001	0.980394	-3.88751
Gatad2b	229542	protein_coding	0.2986	7.69405	2.00412	0.0578592	0.980394	-3.88756
Snrpe	20643	protein_coding	-0.636484	4.90193	-2.00213	0.0580873	0.980394	-4.13155
Hyou1	12282	protein_coding	-0.774217	4.25043	-2.00146	0.0581646	0.980394	-4.26624
Fam107b	66540	protein_coding	0.475436	5.25543	1.99815	0.0585478	0.980394	-4.06625
P3h2	210530	protein_coding	0.564385	5.08711	1.99646	0.0587448	0.980394	-4.09857
Nsrp1	237859	protein_coding	-0.593691	5.27654	-1.99362	0.0590764	0.980394	-4.11601
Tnfaip8	106869	protein_coding	0.415754	5.82404	1.99353	0.0590867	0.980394	-3.9927
Cfap97	66756	protein_coding	-0.701164	4.80475	-1.99365	0.0590943	0.980394	-4.15846
Cbx7	52609	protein_coding	-0.661777	4.68843	-1.99248	0.0592102	0.980394	-4.19495
Ttc23	67009	protein_coding	0.405424	6.30168	1.99197	0.0592697	0.980394	-3.95072
Dnaja2	56445	protein_coding	-0.334298	6.60722	-1.99119	0.059361	0.980394	-3.93116
Brinp3	215378	protein_coding	-0.410342	6.62138	-1.98859	0.0596675	0.980394	-3.93895
Nr1d1	217166	protein_coding	-0.482054	6.01359	-1.98854	0.0596957	0.980394	-3.97946
Gm3848	100042441	antisense	0.593161	5.16609	1.99223	0.0597978	0.980394	-4.04472
Igf2r	16004	protein_coding	0.526317	5.46583	1.98664	0.0598981	0.980394	-4.05055
Tmem68	72098	protein_coding	0.446103	5.47235	1.98552	0.0600304	0.980394	-4.0402
4930453N24Rik	67609	protein_coding	0.460687	5.51115	1.9852	0.0600682	0.980394	-4.05169
Setd3	52690	protein_coding	0.347992	6.63148	1.98471	0.0601274	0.980394	-3.93719
Lima1	65970	protein_coding	0.342278	7.60148	1.9843	0.0601761	0.980394	-3.91408
Paip2	67869	protein_coding	-0.341445	7.43934	-1.98384	0.0602306	0.980394	-3.91355
Zfp438	240186	protein_coding	0.474331	5.53953	1.98263	0.0603742	0.980394	-4.02102
Ptprk	19272	protein_coding	0.276991	9.47371	1.97893	0.0608175	0.980394	-3.90818
Foxn2	14236	protein_coding	0.376391	6.12017	1.97763	0.0609731	0.980394	-3.97813
Ppdpf	66496	protein_coding	-0.596092	5.74097	-1.99111	0.0610846	0.980394	-4.02657
Arhgdib	11857	protein_coding	-0.522336	5.30746	-1.97614	0.0611532	0.980394	-4.08068
Rflnb	76566	protein_coding	-0.377543	7.40627	-1.97503	0.0613099	0.980394	-3.92587
Tmem55b			0.522977	4.89847	1.97444	0.0613581	0.980394	-4.12978
Per1	18626	protein_coding	-0.547373	5.17058	-1.97385	0.0614294	0.980394	-4.09822
9330182L06Rik		protein_coding	-0.643162	4.65224	-1.97252	0.0615912	0.980394	-4.20156
4930503L19Rik	269033	protein_coding	0.472314	5.59686	1.9723	0.061618	0.980394	-4.03587
Park7	57320	protein_coding	-0.412736	6.53988	-1.9723	0.0616405	0.980394	-3.95508
Caml	12328	protein_coding	0.383059	5.99626	1.96825	0.062112	0.980394	-3.99652
Baiap2l1	66898	protein_coding	0.439867	6.08927	1.96734	0.0622225	0.980394	-4.00131
Sbno2	216161	protein_coding	0.54899	5.12835	1.9658	0.0624116	0.980394	-4.12479
Slc8a3	110893	protein_coding	-1.03758	4.26519	-1.9749	0.0625613	0.980394	-4.30229
Akap7	432442	protein_coding	0.351982	6.57826	1.96332	0.0627175	0.980394	-3.95784
Vps36	70160	protein_coding	-0.400918	5.83888	-1.96315	0.0627379	0.980394	-4.01581
Dazap2	23994	protein_coding	-0.35572	6.66932	-1.96192	0.0628904	0.980394	-3.9602
Abcg2	26357	protein_coding	-0.27671	10.0392	-1.95905	0.0632462	0.980394	-3.9317
Tagln3	56370	protein_coding	0.693277	4.07569	1.9546	0.0638009	0.980394	-4.22633
Josd1	74158	protein_coding	0.612744	4.72446	1.95275	0.0640338	0.980394	-4.1806
Gpr137c	70713	protein_coding	0.517903	4.88471	1.9513	0.0642159	0.980394	-4.14818
Arhgdia	192662	protein_coding	-0.334279	7.2103	-1.95023	0.0643508	0.980394	-3.95646
Zfp74	72723	protein_coding	-0.553174	5.01248	-1.94994	0.0643879	0.980394	-4.16013
Gm45844		protein_coding	-0.454633	5.51078	-1.94963	0.0644269	0.980394	-4.06903
Cdh2	12558	protein_coding	0.328398	7.60056	1.94867	0.0645476	0.980394	-3.95157
Mbtps2	270669	protein_coding	0.439172	5.73398	1.94829	0.0645962	0.980394	-4.04453
Naalad2	72560	protein_coding	0.490412	4.95248	1.9424	0.065346	0.980394	-4.12972
Fnbp1	14269	protein_coding	0.329685	6.72515	1.93783	0.0659332	0.980394	-3.98539
Etv6	14011	protein_coding	0.356606	8.30008	1.94099	0.0659579	0.980394	-3.95822
Ube2e2	218793	protein_coding	0.306608	8.24885	1.93628	0.0661326	0.980394	-3.96129
Calcoco1	67488	protein_coding	-0.584755	4.72847	-1.93231	0.0666482	0.980394	-4.21945
Gm15336		antisense	0.872831	4.2049	1.93057	0.0668974	0.980394	-4.29855
Tpm1	22003	protein_coding	-0.301895	7.55127	-1.92998	0.0669521	0.980394	-3.97374
Fgf12	14167	protein_coding	-0.636193	7.06367	-2.03397	0.067026	0.980394	-3.94412
Hoxa7	15404	protein_coding	-0.563101	4.83113	-1.92936	0.0670336	0.980394	-4.17552
Uvrag	78610	protein_coding	0.282237	7.58708	1.92793	0.0672213	0.980394	-3.97499
Spg20	229285	protein_coding	0.563642	4.63551	1.92791	0.0672232	0.980394	-4.18543
Cd47	16423	protein_coding	-0.327693	7.5085	-1.92215	0.067982	0.980394	-3.98364
Arntl	11865	protein_coding	0.590717	5.80237	1.93689	0.0680817	0.980394	-4.07113
Gsr	14782	protein_coding	0.434612	5.74013	1.91907	0.0683917	0.980394	-4.0623
Numb	18222	protein_coding	0.327734	7.86357	1.91747	0.0686045	0.980394	-3.98509
Stk17b	98267	protein_coding	-0.729952	4.31063	-1.91727	0.0686315	0.980394	-4.27564
Grk5	14773	protein_coding	0.315011	7.82775	1.91715	0.0686477	0.980394	-3.98543
Zfp53	24132	protein_coding	0.551791	4.887	1.91631	0.0687603	0.980394	-4.17748
Arnt2	11864	protein_coding	-0.818132	4.18249	-1.91591	0.0688139	0.980394	-4.32573
Zfp951	626391	protein_coding	0.68633	4.68794	1.91426	0.069035	0.980394	-4.2573
Nt5c	50773	protein_coding	-0.707394	4.52559	-1.91383	0.069093	0.980394	-4.28119
Mast4	328329	protein_coding	0.308318	10.0828	1.91362	0.0691208	0.980394	-3.98647
0610030E20Rik	68364	protein_coding	-0.548424	5.00804	-1.91258	0.0692608	0.980394	-4.18499
Gm44148	115490371	lincRNA	0.53799	5.81311	1.92641	0.0693984	0.980394	-4.04881
Bmp2k	140780	protein_coding	0.406198	6.0154	1.91124	0.0694414	0.980394	-4.05844
Pigt	78928	protein_coding	-0.693496	4.38889	-1.91026	0.0695734	0.980394	-4.26835
Prkag2	108099	protein_coding	-0.312744	7.29999	-1.90846	0.0698177	0.980394	-4.0008
Ralb	64143	protein_coding	-0.483523	5.88668	-1.90829	0.0698403	0.980394	-4.0794
Btrc	12234	protein_coding	0.291381	7.21023	1.90657	0.0700742	0.980394	-4.00418
Snx21	101113	protein_coding	-0.653146	4.66369	-1.90657	0.0700748	0.980394	-4.24176
Hdac9	79221	protein_coding	0.265572	8.98084	1.90625	0.0701183	0.980394	-3.99525
Disc1	244667	protein_coding	0.51572	5.34621	1.90539	0.0702355	0.980394	-4.13137
Tmem14c	66154	protein_coding	-0.443622	5.88876	-1.90431	0.0703825	0.980394	-4.07458
Nr6a1	14536	protein_coding	0.32345	6.83259	1.90219	0.070673	0.980394	-4.01655
Derl2	116891	protein_coding	0.448898	5.47698	1.90175	0.0707329	0.980394	-4.10461
Gtf2a2	235459	protein_coding	0.351425	5.98402	1.90164	0.0707486	0.980394	-4.05547
March3		protein_coding	0.367059	7.30573	1.90087	0.0708761	0.980394	-4.00778
Rnf7	19823	protein_coding	-0.466733	6.24402	-1.9043	0.0709661	0.980394	-4.04663
Cntnap5b	241175	protein_coding	-1.22275	5.48467	-2.06791	0.0711324	0.980394	-4.10678
Nfkbiz	80859	protein_coding	0.775572	4.25143	1.89823	0.0712173	0.980394	-4.28856
Gbp5	229898	protein_coding	0.396372	5.73798	1.89757	0.0713086	0.980394	-4.07909
Rps3a1	20091	protein_coding	-0.337084	8.42178	-1.89719	0.0713842	0.980394	-4.00645
Sdha	66945	protein_coding	-0.324313	7.0719	-1.89611	0.0715105	0.980394	-4.02048
Pcdh11x	245578	protein_coding	-0.53399	5.51603	-1.89594	0.0715341	0.980394	-4.12821
Pam	18484	protein_coding	-0.267384	8.78169	-1.89538	0.0716119	0.980394	-4.00798
Mrps34	79044	protein_coding	-0.575121	4.73934	-1.895	0.0716651	0.980394	-4.23278
Mat2b	108645	protein_coding	-0.341641	6.32578	-1.8945	0.0717332	0.980394	-4.04115
Kctd12b	207474	protein_coding	-0.515535	5.6678	-1.89445	0.0717404	0.980394	-4.11724
Pitpnc1	71795	protein_coding	0.288898	10.0362	1.89318	0.0719178	0.980394	-4.01083
Nefl	18039	protein_coding	0.616767	5.73111	1.93942	0.0719547	0.980394	-4.05659
Luzp1	269593	protein_coding	0.270872	9.24423	1.89242	0.0720234	0.980394	-4.01138
Nt5dc1	319638	protein_coding	0.380718	6.56063	1.89195	0.0720888	0.980394	-4.04045
Sox6	20679	protein_coding	0.592359	4.74404	1.89136	0.0721716	0.980394	-4.2407
Vstm4	320736	protein_coding	0.541025	4.97195	1.89064	0.0722714	0.980394	-4.16239
Ssbp1	381760	protein_coding	0.47721	5.244	1.89047	0.072296	0.980394	-4.12208
Itfg1	71927	protein_coding	0.319537	7.11443	1.89027	0.0723236	0.980394	-4.02191
Farsa	66590	protein_coding	0.632957	4.33902	1.88881	0.0725276	0.980394	-4.27168
Ssr4	20832	protein_coding	-0.650366	5.02925	-1.88877	0.0725342	0.980394	-4.21363
Kbtbd2	210973	protein_coding	0.349587	6.25327	1.88872	0.0725406	0.980394	-4.05703
Vcl	22330	protein_coding	0.307111	7.61759	1.88597	0.0729269	0.980394	-4.0216
Akr1a1	58810	protein_coding	-0.313721	7.12518	-1.88346	0.073282	0.980394	-4.0309
Bvht	545261	lincRNA	-0.490221	5.78328	-1.88335	0.0733208	0.980394	-4.10056
Spock3	72902	protein_coding	-0.416968	6.72887	-1.88441	0.0737342	0.980394	-4.04202
Cap2	67252	protein_coding	0.439563	5.47731	1.87879	0.0739451	0.980394	-4.10611
Ralgapa2	241694	protein_coding	0.368094	6.55844	1.87536	0.0744357	0.980394	-4.04869
Kdm6a	22289	protein_coding	0.272584	8.2007	1.87522	0.0744555	0.980394	-4.03179
Tbc1d30	74694	protein_coding	-0.458039	5.4862	-1.87425	0.0745957	0.980394	-4.1322
C2cd3	277939	protein_coding	-0.43915	5.64841	-1.87342	0.074715	0.980394	-4.12979
Tyw1	100929	protein_coding	0.598283	4.72981	1.87335	0.0747242	0.980394	-4.21967
D1Ertd622e		protein_coding	0.616149	4.49293	1.87261	0.0748319	0.980394	-4.27023
Edc3	353190	protein_coding	0.512981	5.16979	1.86956	0.0752722	0.980394	-4.16678
Rps6ka5	73086	protein_coding	0.381817	6.56133	1.86907	0.0753431	0.980394	-4.05641
Casp8ap2	26885	protein_coding	-0.430291	5.77421	-1.86887	0.0753724	0.980394	-4.11542
Ric8b	237422	protein_coding	-0.350953	6.1596	-1.86779	0.0755284	0.980394	-4.08368
Map3k5	26408	protein_coding	0.49647	5.84117	1.87094	0.0756388	0.980394	-4.10192
Ercc3	13872	protein_coding	-0.680466	4.47396	-1.86467	0.0759826	0.980394	-4.28586
Cdc42ep3	260409	protein_coding	-0.38224	6.74606	-1.86481	0.0759861	0.980394	-4.05809
Ythdc1	231386	protein_coding	0.399407	6.47513	1.86298	0.0762531	0.980394	-4.06565
Letm2	270035	protein_coding	0.533329	4.96759	1.86228	0.0763326	0.980394	-4.20482
Puf60	67959	protein_coding	-0.402897	6	-1.86116	0.0764967	0.980394	-4.08995
Limk2	16886	protein_coding	0.37819	6.22945	1.86096	0.0765261	0.980394	-4.0786
Slc12a2	20496	protein_coding	0.287849	7.76748	1.86078	0.076553	0.980394	-4.04864
Snrpa	53607	protein_coding	-0.83581	4.21421	-1.85843	0.0768997	0.980394	-4.33477
Tjp2	21873	protein_coding	0.327747	7.58425	1.85814	0.0769424	0.980394	-4.05249
Mms19	72199	protein_coding	0.469633	5.38102	1.85794	0.0769715	0.980394	-4.14647
Npepl1	228961	protein_coding	-0.551264	4.85253	-1.85576	0.0772948	0.980394	-4.23667
Pgrmc1	53328	protein_coding	-0.373212	6.10655	-1.85463	0.0774624	0.980394	-4.09387
Asph	65973	protein_coding	0.46964	5.82469	1.85834	0.0774821	0.980394	-4.09886
Eps8	13860	protein_coding	0.305414	8.05999	1.85428	0.0775139	0.980394	-4.05542
Txnl4a	27366	protein_coding	-0.619821	4.39454	-1.85384	0.0775796	0.980394	-4.26988
Ift88	21821	protein_coding	-0.72634	4.73453	-1.85634	0.077618	0.980394	-4.25781
Anp32b	67628	protein_coding	-0.388597	6.61902	-1.84964	0.0782301	0.980394	-4.07504
Msn	17698	protein_coding	-0.28242	7.93464	-1.84868	0.0783506	0.980394	-4.06217
Heatr3	234549	protein_coding	-0.60398	4.79256	-1.84841	0.0783909	0.980394	-4.25791
Srek1ip1	67288	protein_coding	-0.584515	4.54217	-1.84777	0.0784863	0.980394	-4.27262
Fgf1	14164	protein_coding	0.894041	4.10212	1.84588	0.0787946	0.980394	-4.35666
Tcf7l1	21415	protein_coding	0.400463	6.54499	1.84465	0.07898	0.980394	-4.0831
Nova1	664883	protein_coding	-0.563299	5.37054	-1.84877	0.0790096	0.980394	-4.16001
Syne2	319565	protein_coding	0.298568	7.75686	1.84419	0.0790258	0.980394	-4.06721
Gm10260		protein_coding	-0.56616	5.05801	-1.84322	0.0791734	0.980394	-4.20084
Tbc1d8b	245638	protein_coding	0.769457	4.29914	1.84315	0.0791834	0.980394	-4.36426
Gria3	53623	protein_coding	-0.504253	5.77471	-1.84631	0.0792787	0.980394	-4.12914
Npas2	18143	protein_coding	1.06399	3.82964	1.84415	0.0793198	0.980394	-4.4022
Csnk2a2	13000	protein_coding	0.389021	6.23846	1.84165	0.0794107	0.980394	-4.09805
Fam126a	84652	protein_coding	0.33563	6.33946	1.84095	0.0795175	0.980394	-4.09231
Arid1b	239985	protein_coding	0.285794	8.1863	1.83874	0.0798533	0.980394	-4.07277
Fam135b	70363	protein_coding	-0.624064	5.2221	-1.85129	0.0798702	0.980394	-4.17624
Hmgn3	94353	protein_coding	-0.509742	5.0422	-1.83778	0.0800005	0.980394	-4.22091
Mettl23	74319	protein_coding	-0.403995	5.68435	-1.83756	0.0800342	0.980394	-4.12865
Fkbp8	14232	protein_coding	-0.493732	5.53068	-1.83614	0.0802519	0.980394	-4.18054
Fam117b	72750	protein_coding	-0.272199	8.71294	-1.83397	0.0805851	0.980394	-4.07854
Hivep3	16656	protein_coding	-0.645384	5.59891	-1.86453	0.0807859	0.980394	-4.15343
Drg1	13494	protein_coding	-0.318374	6.60253	-1.83185	0.0809115	0.980394	-4.0946
Pde4dip	83679	protein_coding	-0.392387	5.89613	-1.83158	0.0809532	0.980394	-4.13982
Naa38	78304	protein_coding	-0.666066	4.66026	-1.83064	0.0810973	0.980394	-4.29361
Atp2b4	381290	protein_coding	0.790925	4.35434	1.82916	0.0813506	0.980394	-4.32257
Vwf	22371	protein_coding	-0.495419	6.25129	-1.85631	0.0816729	0.980394	-4.09082
Nup214	227720	protein_coding	0.38185	5.63887	1.82553	0.081891	0.980394	-4.14833
Setd2	235626	protein_coding	0.315213	7.23974	1.82471	0.0820195	0.980394	-4.09011
Psd3	234353	protein_coding	0.316271	8.89359	1.82398	0.0821567	0.980394	-4.09019
Tmem71	213068	protein_coding	-0.652046	4.56855	-1.82273	0.0823293	0.980394	-4.28818
Kxd1	75620	protein_coding	-0.565037	4.89336	-1.82259	0.0823505	0.980394	-4.25166
Kctd17	72844	protein_coding	-0.628734	4.4931	-1.82155	0.0825136	0.980394	-4.31878
Slc4a10	94229	protein_coding	-0.574391	5.39736	-1.82862	0.0826262	0.980394	-4.17564
G0s2	14373	protein_coding	-0.625488	4.17302	-1.81975	0.0827964	0.980394	-4.32215
Snx16	74718	protein_coding	0.51738	4.87303	1.81959	0.0828221	0.980394	-4.23418
Ceacam1	26365	protein_coding	0.39931	6.10375	1.81635	0.083333	0.980394	-4.13125
Nmi	64685	protein_coding	0.510968	5.33972	1.81261	0.083927	0.980394	-4.21402
Ruvbl1	56505	protein_coding	-0.69154	4.24755	-1.81255	0.0839362	0.980394	-4.32111
Tmem165	21982	protein_coding	-0.403131	5.8915	-1.81242	0.083957	0.980394	-4.15133
Nsmf	56876	protein_coding	-0.614334	4.53602	-1.80995	0.0843526	0.980394	-4.2945
Stau2	29819	protein_coding	-0.453139	5.89426	-1.80753	0.0847625	0.980394	-4.15391
Ddx1	104721	protein_coding	-0.468567	5.22464	-1.8052	0.0851143	0.980394	-4.21989
Ptprm	19274	protein_coding	0.296784	10.9279	1.80518	0.0851414	0.980394	-4.116
Aig1	66253	protein_coding	0.306787	6.86872	1.80495	0.0851552	0.980394	-4.11721
Slc6a1	232333	protein_coding	0.743803	4.16896	1.80321	0.0854358	0.980394	-4.33151
Mrps28	66230	protein_coding	0.490065	5.53675	1.80158	0.0857005	0.980394	-4.20178
Abl2	11352	protein_coding	-0.349709	6.96336	-1.80141	0.0857267	0.980394	-4.11849
Ppp1r18	76448	protein_coding	-0.710967	4.27544	-1.80132	0.0857418	0.980394	-4.35907
Fars2	69955	protein_coding	0.265862	7.44938	1.80102	0.0857908	0.980394	-4.11449
Fam3c	27999	protein_coding	-0.39993	5.57377	-1.80029	0.0859092	0.980394	-4.17299
Ikzf2	22779	protein_coding	0.428434	5.86229	1.80001	0.0859552	0.980394	-4.17642
Pgls	66171	protein_coding	-0.586629	5.02395	-1.79997	0.0859817	0.980394	-4.24364
Rbm25	67039	protein_coding	0.278117	8.12976	1.79755	0.0863557	0.980394	-4.11845
Parp4	328417	protein_coding	0.402027	6.16489	1.79701	0.0864675	0.980394	-4.13802
Usp50	75083	protein_coding	0.363927	5.94786	1.79519	0.0867413	0.980394	-4.14391
Slc25a53	67062	protein_coding	-0.690038	4.11016	-1.79508	0.0867594	0.980394	-4.35499
Sos1	20662	protein_coding	0.299169	7.84107	1.79503	0.0867679	0.980394	-4.1208
Hsd17b11	114664	protein_coding	-0.346677	6.10499	-1.79425	0.0868961	0.980394	-4.145
Nat8l	269642	protein_coding	0.762981	4.3752	1.79403	0.0869323	0.980394	-4.34931
Eif5a	276770	protein_coding	-0.406532	6.15308	-1.7938	0.0869697	0.980394	-4.14991
Stmn3	20262	protein_coding	0.417858	5.44009	1.79362	0.0869989	0.980394	-4.17698
Chtf8	214987	protein_coding	-0.486673	5.24846	-1.79275	0.0871418	0.980394	-4.22302
Hmgcl	15356	protein_coding	-0.498327	5.12411	-1.79173	0.0873096	0.980394	-4.22471
Pink1	68943	protein_coding	-0.331348	6.36583	-1.79111	0.0874133	0.980394	-4.14569
Gm17276	100504381	antisense	0.407834	5.50895	1.79085	0.0874563	0.980394	-4.1787
Sgpl1	20397	protein_coding	0.580718	4.61833	1.79072	0.0874771	0.980394	-4.29456
Zfp280c	208968	protein_coding	-0.431528	5.48225	-1.78958	0.0876649	0.980394	-4.20927
Tspo	12257	protein_coding	0.396087	6.81328	1.79579	0.0877311	0.980394	-4.1275
Ctsc	13032	protein_coding	-0.411274	6.0393	-1.78884	0.0877876	0.980394	-4.15275
Vps13d	230895	protein_coding	0.288207	7.50912	1.7887	0.087811	0.980394	-4.12755
CT025619.1			-0.52527	5.29479	-1.78709	0.0880784	0.980394	-4.2266
Fam162a	70186	protein_coding	0.390809	5.87501	1.7858	0.088293	0.980394	-4.16585
Brox	71678	protein_coding	-0.473607	5.48511	-1.7856	0.0883256	0.980394	-4.21701
Cul2	71745	protein_coding	0.370552	5.78229	1.78412	0.0885717	0.980394	-4.17415
Piezo1	234839	protein_coding	0.293558	6.78165	1.7834	0.0886926	0.980394	-4.13686
Tmem230	70612	protein_coding	-0.876965	4.07908	-1.7832	0.0887506	0.980394	-4.37566
Nol10	217431	protein_coding	-0.634352	4.56221	-1.7828	0.0887923	0.980394	-4.32636
Tmem33	67878	protein_coding	-0.384668	5.9408	-1.78201	0.0889254	0.980394	-4.1638
Babam2	107976	protein_coding	0.250725	8.0723	1.78164	0.0889863	0.980394	-4.13568
Uty	22290	protein_coding	0.654927	5.49721	1.78	0.0892627	0.980394	-4.31735
Tsfm	66399	protein_coding	-0.594718	4.52832	-1.77967	0.0893169	0.980394	-4.31815
Esd	13885	protein_coding	-0.446505	5.85195	-1.77944	0.08938	0.980394	-4.17589
Rad51b	19363	protein_coding	-0.958026	3.89644	-1.78059	0.0894643	0.980394	-4.40002
Pde4a	18577	protein_coding	-0.705172	4.4894	-1.7775	0.0896828	0.980394	-4.33319
Gpd1l	333433	protein_coding	-0.649726	4.46296	-1.77588	0.089957	0.980394	-4.36565
Xrcc6	14375	protein_coding	0.590354	4.62696	1.7757	0.0899867	0.980394	-4.28325
Cysltr2	70086	protein_coding	0.489686	5.52087	1.77559	0.0903509	0.980394	-4.19179
2310035C23Rik			0.300247	7.20922	1.77341	0.0903746	0.980394	-4.14401
Ctdspl	69274	protein_coding	0.287716	7.17044	1.77254	0.0905222	0.980394	-4.14515
Bckdhb	12040	protein_coding	0.454643	5.7149	1.77157	0.0907123	0.980394	-4.18766
Rrp1	18114	protein_coding	-0.399115	6.14623	-1.77116	0.090757	0.980394	-4.17054
Cdkn1b	12576	protein_coding	-0.348608	6.02209	-1.77045	0.0908789	0.980394	-4.16579
Shisa9	72555	protein_coding	-0.782682	4.33654	-1.77114	0.0909728	0.980394	-4.34464
Asxl1	228790	protein_coding	0.305622	7.32536	1.76984	0.0909836	0.980394	-4.14762
Gm13919	102643083	antisense	0.655451	4.54758	1.76961	0.0910229	0.980394	-4.30516
Gmds	218138	protein_coding	0.245035	8.52011	1.76939	0.0910602	0.980394	-4.15003
Csrnp3	77771	protein_coding	-0.643047	4.55564	-1.76873	0.0911728	0.980394	-4.32547
Imp3	102462	protein_coding	-0.388178	6.10595	-1.7669	0.0914859	0.980394	-4.17098
Epc1	13831	protein_coding	0.299391	7.61379	1.76688	0.0914904	0.980394	-4.15073
Rbbp9	26450	protein_coding	0.876438	3.94956	1.76669	0.0915455	0.980394	-4.38572
Ide	15925	protein_coding	-0.407489	5.85996	-1.765	0.0918128	0.980394	-4.18416
Serpinb9	20723	protein_coding	-0.378429	6.0091	-1.76457	0.0918873	0.980394	-4.1814
Rgs5	19737	protein_coding	-0.227509	11.791	-1.76409	0.0919696	0.980394	-4.16601
Eif3g	53356	protein_coding	-0.688823	4.78545	-1.7658	0.0920225	0.980394	-4.30391
Xkr4	497097	protein_coding	-1.05177	6.42432	-1.9409	0.0920825	0.980394	-4.10577
1110051M20Rik	228356	protein_coding	-0.349585	6.14919	-1.7607	0.0925558	0.980394	-4.17473
Heph	15203	protein_coding	-0.329945	7.69895	-1.75999	0.0927032	0.980394	-4.15798
Stard4	170459	protein_coding	-0.373818	6.28267	-1.75945	0.0927717	0.980394	-4.17476
Rad23b	19359	protein_coding	0.309527	6.4736	1.75905	0.0928419	0.980394	-4.16619
Atxn1l	52335	protein_coding	-0.518029	4.76279	-1.75795	0.0930329	0.980394	-4.29453
Eln	13717	protein_coding	0.970996	3.56524	1.76381	0.0930515	0.980394	-4.39887
A4galt	239559	protein_coding	0.399674	7.07705	1.76865	0.093254	0.980394	-4.15606
Dapk1	69635	protein_coding	-0.34983	8.01059	-1.76448	0.0934479	0.980394	-4.15912
Cept1	99712	protein_coding	0.268277	7.36447	1.75532	0.0934915	0.980394	-4.16268
Arhgap6	11856	protein_coding	0.332011	8.08649	1.75896	0.0935475	0.980394	-4.16276
Tm4sf1	17112	protein_coding	-0.315468	8.35145	-1.75436	0.0936835	0.980394	-4.16625
Galnt1	14423	protein_coding	0.295421	7.24122	1.75213	0.0940515	0.980394	-4.16607
Slc30a7	66500	protein_coding	0.417781	5.70753	1.74963	0.094491	0.980394	-4.1993
Kif1bp		protein_coding	-0.467167	5.11618	-1.74862	0.0946695	0.980394	-4.26367
Ugp2	216558	protein_coding	0.359034	6.39224	1.74733	0.0948983	0.980394	-4.17738
Pcbp1	23983	protein_coding	-0.32167	6.77555	-1.7473	0.0949038	0.980394	-4.17394
R3hdm1	226412	protein_coding	-0.263433	7.95178	-1.74709	0.0949395	0.980394	-4.17272
Prkra	23992	protein_coding	-0.557684	4.80953	-1.74638	0.0950663	0.980394	-4.29982
Gin1	252876	protein_coding	0.569024	4.27917	1.74613	0.0951101	0.980394	-4.34105
Cntn4	269784	protein_coding	-0.564064	6.17504	-1.77459	0.0953379	0.980394	-4.19467
Rp1	19888	protein_coding	0.599893	4.74088	1.74315	0.0956398	0.980394	-4.32708
Rnaseh2c	68209	protein_coding	-0.419562	5.7345	-1.74136	0.0959591	0.980394	-4.2149
Brinp1	56710	protein_coding	-0.808561	5.48303	-1.82119	0.0960437	0.980394	-4.2127
Rcc1	100088	protein_coding	-0.701831	4.26429	-1.73985	0.0962293	0.980394	-4.36236
Carmn	328968	lincRNA	0.496687	4.99434	1.73945	0.0963012	0.980394	-4.29076
Fbrs	14123	protein_coding	0.503496	4.70358	1.7387	0.0964368	0.980394	-4.30975
Ap3b1	11774	protein_coding	0.262995	7.27599	1.73795	0.0965711	0.980394	-4.18055
Trhde	237553	protein_coding	-0.940856	3.80242	-1.73712	0.0967194	0.980394	-4.43211
Dennd4a	102442	protein_coding	0.598727	6.43224	1.81197	0.0967417	0.980394	-4.15555
Osbpl3	71720	protein_coding	0.608696	4.9498	1.73736	0.0967494	0.980394	-4.28912
Dnajb12	56709	protein_coding	-0.566218	4.78195	-1.73663	0.0968094	0.980394	-4.32257
Mboat2	67216	protein_coding	0.414441	5.89969	1.73655	0.0968232	0.980394	-4.20712
Cmtm4	97487	protein_coding	0.466985	5.29882	1.7362	0.0968868	0.980394	-4.2301
Clpp	53895	protein_coding	-0.496067	5.01369	-1.73528	0.0970523	0.980394	-4.28467
Mrpl12	56282	protein_coding	-0.48892	4.98294	-1.73486	0.0971283	0.980394	-4.27514
5730480H06Rik	70592	protein_coding	0.495261	5.21932	1.73469	0.0971583	0.980394	-4.25887
Cpt2	12896	protein_coding	-0.499809	4.74486	-1.73427	0.097234	0.980394	-4.29684
Ubp1	22221	protein_coding	0.358475	6.00842	1.7334	0.0973917	0.980394	-4.20449
Magi1	14924	protein_coding	0.26631	8.92834	1.73333	0.0974041	0.980394	-4.19165
Hspd1	15510	protein_coding	-0.384666	6.08276	-1.73313	0.0974406	0.980394	-4.19807
Gm4070		protein_coding	0.611552	4.54276	1.73004	0.0980026	0.980394	-4.34413
Csmd2	329942	protein_coding	-0.606835	4.73815	-1.7296	0.0980817	0.980394	-4.31214
Dhrs7	66375	protein_coding	-0.459027	5.13426	-1.72926	0.0981433	0.980394	-4.27079
Elf1	13709	protein_coding	0.248534	7.84714	1.72914	0.0981656	0.980394	-4.19127
Ppp2r5a	226849	protein_coding	0.270075	7.46467	1.72779	0.0984126	0.980394	-4.19181
Slc39a8	67547	protein_coding	-0.346807	6.83448	-1.72782	0.0984301	0.980394	-4.19193
Cnot6	104625	protein_coding	-0.285707	8.70197	-1.72756	0.0984545	0.980394	-4.19686
Rps11	27207	protein_coding	-0.335962	7.2494	-1.72757	0.0984754	0.980394	-4.19116
Lingo2	242384	protein_coding	-0.841357	8.21025	-1.8971	0.0984793	0.980394	-4.10796
Crispld1	83691	protein_coding	0.362235	6.63878	1.72704	0.0985739	0.980394	-4.19405
Ap2a2	11772	protein_coding	0.305212	6.62535	1.72657	0.0986347	0.980394	-4.19515
Sacs	50720	protein_coding	0.398598	5.80989	1.72547	0.098837	0.980394	-4.2257
Podxl	27205	protein_coding	0.244149	8.74642	1.72415	0.0990795	0.980394	-4.20053
Dnajb14	70604	protein_coding	0.336292	6.28438	1.72385	0.0991337	0.980394	-4.20432
Hoxb7	15415	protein_coding	-0.760472	4.41496	-1.72387	0.0991547	0.980394	-4.36926
Lrmda	76633	protein_coding	0.312512	7.49386	1.72346	0.0992049	0.980394	-4.19591
Wbp4	22380	protein_coding	-0.384359	5.90614	-1.72235	0.0994098	0.980394	-4.21537
Nsfl1c	386649	protein_coding	-0.555479	4.9555	-1.7213	0.0996034	0.980394	-4.30553
Pja1	18744	protein_coding	0.745337	4.31389	1.72541	0.0996254	0.980394	-4.34633
Cnppd1	69171	protein_coding	0.490764	4.86128	1.72046	0.0997594	0.980394	-4.29868
Med21	108098	protein_coding	-0.445355	5.66157	-1.71932	0.0999697	0.980394	-4.23512
Diaph2	54004	protein_coding	0.257315	9.09213	1.71833	0.100152	0.980394	-4.20864
Hnrnph3	432467	protein_coding	0.298645	6.64405	1.7169	0.100419	0.980394	-4.20307
Ier3	15937	protein_coding	0.323773	6.48543	1.71662	0.100471	0.980394	-4.2049
Gid4	66771	protein_coding	0.385856	5.68351	1.71554	0.100672	0.980394	-4.23273
Npc1	18145	protein_coding	-0.459035	5.14998	-1.71396	0.100967	0.980394	-4.286
Mpdz	17475	protein_coding	0.321939	6.22221	1.71376	0.101004	0.980394	-4.21044
Paf1	54624	protein_coding	-0.598994	4.48907	-1.71332	0.101086	0.980394	-4.3474
Fam214b	230088	protein_coding	0.628624	4.3914	1.71292	0.10116	0.980394	-4.36187
Cdkn2aip	70925	protein_coding	0.606833	4.54549	1.71225	0.101285	0.980394	-4.32612
Auts2	319974	protein_coding	-0.294962	8.08009	-1.71211	0.101313	0.980394	-4.21098
Kif1a	16560	protein_coding	0.559511	4.78771	1.71184	0.101387	0.980394	-4.2917
Grid1	14803	protein_coding	-0.677469	5.62648	-1.75836	0.101663	0.980394	-4.23939
Atp6v0b	114143	protein_coding	-0.293352	6.94432	-1.71006	0.101696	0.980394	-4.20863
AW549877	106064	protein_coding	-0.436626	5.46505	-1.70748	0.102182	0.980394	-4.25213
Aspscr1	68938	protein_coding	-0.416411	5.23957	-1.70649	0.10237	0.980394	-4.2688
Dpp3	75221	protein_coding	-0.790335	4.15422	-1.70452	0.102742	0.980394	-4.411
Zdhhc2	70546	protein_coding	-0.684139	4.19935	-1.70353	0.10293	0.980394	-4.39492
Hprt	15452	protein_coding	-0.281582	7.44579	-1.70268	0.10309	0.980394	-4.21686
Gcc2	70297	protein_coding	-0.330553	6.67476	-1.70232	0.10316	0.980394	-4.21748
Atp6v1b2	11966	protein_coding	0.320666	6.19762	1.70213	0.103196	0.980394	-4.22554
Wdr37	207615	protein_coding	0.25794	7.55448	1.70211	0.1032	0.980394	-4.21858
Ube2i	22196	protein_coding	-0.329452	6.24094	-1.7016	0.103296	0.980394	-4.22324
Polr1d	20018	protein_coding	-0.343934	6.63373	-1.70093	0.103424	0.980394	-4.21909
Psmb1	19170	protein_coding	-0.355539	6.83661	-1.70073	0.103536	0.980394	-4.2182
Shroom4	208431	protein_coding	0.286347	8.29922	1.70002	0.103597	0.980394	-4.22461
Gosr1	53334	protein_coding	0.376409	5.54828	1.69956	0.103685	0.980394	-4.24459
Dync1i1	13426	protein_coding	0.453773	6.86707	1.72926	0.103849	0.980394	-4.20527
Inpp4a	269180	protein_coding	0.366837	6.01587	1.6985	0.103889	0.980394	-4.22931
Sema5a	20356	protein_coding	-0.259652	7.51124	-1.6983	0.103926	0.980394	-4.2218
Mon2	67074	protein_coding	0.289602	6.99349	1.69749	0.104081	0.980394	-4.22091
Zfp975	434179	protein_coding	0.536578	4.73638	1.69675	0.104223	0.980394	-4.3288
Mrpl14	68463	protein_coding	-0.550171	5.0123	-1.69634	0.104327	0.980394	-4.29419
Cask	12361	protein_coding	0.290631	7.76875	1.6961	0.104348	0.980394	-4.22586
Dr1	13486	protein_coding	-0.530399	5.04662	-1.69521	0.10452	0.980394	-4.29676
Polr2b	231329	protein_coding	0.45337	5.14465	1.69463	0.104631	0.980394	-4.2887
Zfp597	71063	protein_coding	-0.571766	4.74082	-1.69364	0.104822	0.980394	-4.34093
Gm11361		protein_coding	-0.571834	4.51655	-1.69292	0.104961	0.980394	-4.36004
Palm	18483	protein_coding	0.276308	7.54677	1.69165	0.105206	0.980394	-4.22862
Gng2	14702	protein_coding	-0.362265	5.60875	-1.6916	0.105215	0.980394	-4.25081
Heyl	56198	protein_coding	0.437127	4.98954	1.69074	0.105382	0.980394	-4.29323
Hcn1	15165	protein_coding	-0.474597	5.54644	-1.69053	0.105446	0.980394	-4.26278
Trak2	70827	protein_coding	-0.311149	6.66818	-1.68963	0.105597	0.980394	-4.22903
Ube2q1	70093	protein_coding	-0.424894	5.25678	-1.68938	0.105645	0.980394	-4.28714
Npm1	18148	protein_coding	-0.327879	6.58959	-1.68805	0.105904	0.980394	-4.23202
Elof1	66126	protein_coding	-0.42478	5.05125	-1.6876	0.105992	0.980394	-4.2879
Cdipt	52858	protein_coding	-0.418343	5.41584	-1.68615	0.106273	0.980394	-4.27662
Rgcc	66214	protein_coding	-0.392815	8.39258	-1.7197	0.106534	0.980394	-4.22022
Cep350	74081	protein_coding	0.288308	7.58679	1.68474	0.106549	0.980394	-4.23649
Akap13	75547	protein_coding	0.25271	9.04921	1.68378	0.106736	0.980394	-4.24621
Mphosph10	67973	protein_coding	-0.736783	4.25451	-1.68373	0.106747	0.980394	-4.40747
Man2a2	140481	protein_coding	0.584616	4.4023	1.68202	0.107081	0.980394	-4.3636
Ncoa2	17978	protein_coding	0.264582	8.16227	1.68156	0.107172	0.980394	-4.2435
Slc25a39	68066	protein_coding	-0.505806	5.10371	-1.68054	0.107397	0.980394	-4.29408
Tbx3os1	100039542	antisense	0.360771	6.51029	1.67935	0.107632	0.980394	-4.24059
Bms1	213895	protein_coding	-0.444351	5.10385	-1.6782	0.107833	0.980394	-4.30074
4833439L19Rik	97820	protein_coding	-0.381186	6.04432	-1.67783	0.107907	0.980394	-4.25039
Ppp1r12a	17931	protein_coding	0.235201	8.7062	1.67752	0.107969	0.980394	-4.25088
Afg1l	215951	protein_coding	0.3668	6.28571	1.67705	0.108061	0.980394	-4.24806
Erlin1	226144	protein_coding	-0.723911	4.10553	-1.67573	0.108322	0.980394	-4.4075
Pou2f1	18986	protein_coding	0.293225	7.34231	1.67487	0.108494	0.980394	-4.2446
Tmem205	235043	protein_coding	-0.632132	4.86409	-1.67709	0.108647	0.980394	-4.3354
Nop58	55989	protein_coding	-0.59938	4.48563	-1.67359	0.108747	0.980394	-4.37481
Evl	14026	protein_coding	0.279215	6.81217	1.67342	0.10878	0.980394	-4.24416
Pias2	17344	protein_coding	0.278005	7.09252	1.67261	0.108943	0.980394	-4.24527
Aldh1a1	11668	protein_coding	-0.65193	4.68766	-1.67258	0.108972	0.980394	-4.36135
Dnajc10	66861	protein_coding	0.287694	6.83947	1.67168	0.109129	0.980394	-4.24586
Ephx1	13849	protein_coding	-0.421086	5.74303	-1.67148	0.109168	0.980394	-4.26662
Trpc6	22068	protein_coding	0.83634	3.76244	1.67076	0.109312	0.980394	-4.43813
Gm10563	100038426	protein_coding	0.429914	5.65215	1.67047	0.109369	0.980394	-4.27099
Rftn1	76438	protein_coding	0.550353	5.16706	1.67438	0.109375	0.980394	-4.29929
Por	18984	protein_coding	0.428998	5.36378	1.67027	0.109408	0.980394	-4.28351
Tipin	66131	protein_coding	-0.579569	4.63357	-1.66924	0.109615	0.980394	-4.37433
Adgrl2	99633	protein_coding	0.265044	8.96258	1.66734	0.109997	0.980394	-4.26306
Rbm42	68035	protein_coding	-0.463915	5.64608	-1.66663	0.110163	0.980394	-4.28028
Mdh1	17449	protein_coding	-0.323619	6.28669	-1.66623	0.110221	0.980394	-4.2539
Nol7	70078	protein_coding	-0.383114	6.15782	-1.66467	0.110535	0.980394	-4.25998
Ilk	16202	protein_coding	-0.376574	5.78429	-1.66358	0.110753	0.980394	-4.27207
4921511C10Rik	70924	antisense	0.401471	5.29017	1.6628	0.110911	0.980394	-4.29553
Tmem51	214359	protein_coding	0.382471	5.79044	1.66278	0.110916	0.980394	-4.27084
Pde3a	54611	protein_coding	0.778596	6.41763	1.78057	0.110962	0.980394	-4.20686
Msantd4	78100	protein_coding	-0.4902	4.67893	-1.66134	0.111207	0.980394	-4.35615
Fmnl2	71409	protein_coding	0.322554	9.05258	1.6707	0.111311	0.980394	-4.26435
Plxdc2	67448	protein_coding	0.241169	8.74712	1.65974	0.111532	0.980394	-4.27014
Mapk6	50772	protein_coding	0.299367	6.22867	1.6593	0.11162	0.980394	-4.26016
Abat	268860	protein_coding	0.484039	4.97753	1.65915	0.111651	0.980394	-4.32076
Anapc10	68999	protein_coding	0.303355	6.30768	1.65855	0.111774	0.980394	-4.25928
Lrrk1	233328	protein_coding	0.274512	7.40506	1.65829	0.111827	0.980394	-4.26198
Dock3	208869	protein_coding	-0.468356	5.9378	-1.66743	0.11187	0.980394	-4.26776
Airn	104103	antisense	0.294741	7.24148	1.658	0.111886	0.980394	-4.26121
Hbs1l	56422	protein_coding	-0.322318	6.12212	-1.65523	0.112451	0.980394	-4.2658
Stx12	100226	protein_coding	-0.260256	7.07406	-1.65487	0.112524	0.980394	-4.26212
Sox13	20668	protein_coding	0.315045	6.67068	1.65487	0.112524	0.980394	-4.2616
Aurkaip1	66077	protein_coding	-0.530771	5.28486	-1.6571	0.112665	0.980394	-4.30782
Ptbp2	56195	protein_coding	0.334185	7.28801	1.65638	0.112793	0.980394	-4.26338
Fbxw4	30838	protein_coding	0.323775	5.98617	1.65316	0.112875	0.980394	-4.2741
Fbxo33	70611	protein_coding	0.441821	5.14303	1.65059	0.113404	0.980394	-4.31818
D5Ertd579e	320661	protein_coding	0.292226	6.76507	1.65046	0.113431	0.980394	-4.2663
Ppib	19035	protein_coding	-0.314139	7.39449	-1.6497	0.113612	0.980394	-4.27047
Mtf2	17765	protein_coding	0.312715	6.33332	1.64887	0.113758	0.980394	-4.26848
Bicd1	12121	protein_coding	-0.394043	6.00069	-1.64881	0.113795	0.980394	-4.27248
Tspan13	66109	protein_coding	-0.282351	8.98981	-1.64854	0.11385	0.980394	-4.28296
Cfh	12628	protein_coding	-0.389122	7.52261	-1.67254	0.114069	0.980394	-4.25887
Rasgrf2	19418	protein_coding	0.465661	5.36253	1.64734	0.114074	0.980394	-4.31163
Dst	13518	protein_coding	0.241213	8.21063	1.64699	0.114148	0.980394	-4.28004
Usp3	235441	protein_coding	0.284087	6.75619	1.64471	0.114621	0.980394	-4.27105
Dhps	330817	protein_coding	-0.706299	4.17768	-1.64468	0.114628	0.980394	-4.40986
Fmo2	55990	protein_coding	-0.345129	6.39968	-1.64436	0.114695	0.980394	-4.27223
Max	17187	protein_coding	-0.259541	7.09437	-1.64377	0.114816	0.980394	-4.27349
Zmym6	100177	protein_coding	0.478996	5.09943	1.64274	0.115031	0.980394	-4.33197
Tek	21687	protein_coding	0.23422	9.47379	1.64109	0.115376	0.980394	-4.29404
Faim	23873	protein_coding	-0.456877	5.84744	-1.64475	0.115399	0.980394	-4.28825
Set	56086	protein_coding	-0.320723	6.53659	-1.64048	0.115504	0.980394	-4.27502
Vps72	21427	protein_coding	-0.494752	4.95886	-1.63787	0.11605	0.980394	-4.35297
Bbs9	319845	protein_coding	0.306215	6.93351	1.63756	0.116116	0.980394	-4.27883
Katna1	23924	protein_coding	0.552858	4.49432	1.63751	0.116127	0.980394	-4.37611
Csmd1	94109	protein_coding	-0.740397	7.83724	-1.77408	0.11628	0.980394	-4.2108
Atxn2	20239	protein_coding	0.264141	7.07237	1.63587	0.116471	0.980394	-4.28109
Csnk1g2	103236	protein_coding	-0.284215	6.48964	-1.63532	0.116587	0.980394	-4.27968
Ing1	26356	protein_coding	-0.502911	4.68705	-1.63532	0.116588	0.980394	-4.36799
Slc25a51	230125	protein_coding	-0.345007	5.69108	-1.63514	0.116626	0.980394	-4.29197
Zfp275	27081	protein_coding	0.687029	4.16099	1.63486	0.116683	0.980394	-4.415
Aagab	66939	protein_coding	-0.521488	4.62655	-1.63412	0.116841	0.980394	-4.37946
Kdm2a	225876	protein_coding	0.250673	7.65154	1.63173	0.117347	0.980394	-4.29113
Ntn1	18208	protein_coding	0.343592	6.24569	1.63075	0.117555	0.980394	-4.28423
Dab1	13131	protein_coding	-1.26412	5.85981	-1.78337	0.117713	0.980394	-4.25403
Rprd2	75137	protein_coding	0.261811	6.73516	1.62912	0.1179	0.980394	-4.28594
Cpsf2	51786	protein_coding	-0.55301	4.77641	-1.628	0.118139	0.980394	-4.3852
Rpl17	319195	protein_coding	-0.331634	6.34822	-1.62788	0.118166	0.980394	-4.28744
Vrk2	69922	protein_coding	0.418091	5.50104	1.62705	0.118342	0.980394	-4.30848
Phc2	54383	protein_coding	0.29231	6.84633	1.62697	0.118359	0.980394	-4.28815
Plk2	20620	protein_coding	-0.608718	5.95409	-1.67979	0.118468	0.980394	-4.27525
Gm15283	102637576	antisense	0.607269	4.80566	1.63013	0.118472	0.980394	-4.35335
Dgka	13139	protein_coding	0.421491	5.48217	1.62641	0.118479	0.980394	-4.31552
Carhsp1	52502	protein_coding	0.529298	4.63486	1.62564	0.118643	0.980394	-4.37428
Syap1	67043	protein_coding	-0.385	5.67419	-1.62506	0.118769	0.980394	-4.30548
Tmed5	73130	protein_coding	0.303278	6.82226	1.62481	0.118821	0.980394	-4.29052
Cycs	13063	protein_coding	-0.686821	4.25129	-1.62429	0.118934	0.980394	-4.42418
Tbc1d1	57915	protein_coding	0.273335	6.91914	1.62415	0.118964	0.980394	-4.29239
Kcnh5	238271	protein_coding	-0.874797	4.35344	-1.64562	0.119082	0.980394	-4.40348
Rac1	19353	protein_coding	-0.277356	8.26298	-1.6235	0.119102	0.980394	-4.30475
Slc15a2	57738	protein_coding	0.8399	5.90252	1.73042	0.119169	0.980394	-4.26027
Agmo	319660	protein_coding	0.375687	7.25968	1.63721	0.119219	0.980394	-4.28579
Cpeb2	231207	protein_coding	0.302058	6.35327	1.62215	0.119392	0.980394	-4.29243
Zfp26	22688	protein_coding	0.405226	5.55279	1.62192	0.119443	0.980394	-4.30808
Zfp706	68036	protein_coding	-0.375744	6.2889	-1.62463	0.119457	0.980394	-4.29071
1700016D06Rik	76413	protein_coding	-0.501733	4.82353	-1.62162	0.119508	0.980394	-4.37126
Rassf1	56289	protein_coding	0.352802	6.15721	1.62074	0.119698	0.980394	-4.2941
Kdm3b	277250	protein_coding	0.302025	6.46525	1.62008	0.119839	0.980394	-4.29334
Rufy2	70432	protein_coding	0.45726	5.28674	1.61973	0.119914	0.980394	-4.32427
Kcnq1	16535	protein_coding	0.303492	7.29617	1.61903	0.120067	0.980394	-4.2973
Tbx2	21385	protein_coding	0.528384	4.70735	1.61855	0.120169	0.980394	-4.37589
Gcnt2	14538	protein_coding	0.256014	8.06001	1.61749	0.120398	0.980394	-4.30921
9530026P05Rik	330385	antisense	0.237714	10.1429	1.61671	0.120569	0.980394	-4.32404
Olfr56	18356	protein_coding	0.448655	4.80201	1.61632	0.120653	0.980394	-4.35612
Chmp4b	75608	protein_coding	0.283563	6.7874	1.61374	0.121215	0.980394	-4.30093
Tmem256	69186	protein_coding	-0.576952	4.74476	-1.6123	0.121527	0.980394	-4.39182
9630028H03Rik	320684	antisense	0.36477	5.8421	1.61219	0.121553	0.980394	-4.30544
Prom1	19126	protein_coding	-0.240644	9.04319	-1.61195	0.121604	0.980394	-4.32158
Phrf1	101471	protein_coding	0.366342	5.64806	1.61182	0.121633	0.980394	-4.31685
Kctd8	243043	protein_coding	-0.824854	5.31931	-1.69053	0.121803	0.980394	-4.30344
Babam1	68251	protein_coding	-0.457209	5.26503	-1.61049	0.121924	0.980394	-4.3431
Slfn3	20557	protein_coding	0.427484	5.38324	1.61019	0.12199	0.980394	-4.32899
Ascc2	75452	protein_coding	0.443468	5.03897	1.61016	0.121995	0.980394	-4.34625
Glis2	83396	protein_coding	0.54515	4.55955	1.60881	0.122292	0.980394	-4.39516
Trove2		protein_coding	-0.27213	6.90333	-1.60866	0.122324	0.980394	-4.3041
Gpr146	80290	protein_coding	-0.277747	6.86568	-1.60699	0.122692	0.980394	-4.30596
Dcun1d5	76863	protein_coding	0.304621	6.2972	1.60692	0.122708	0.980394	-4.30505
Ssr2	66256	protein_coding	-0.459846	5.1781	-1.60574	0.122969	0.980394	-4.34867
Rgs7bp	52882	protein_coding	-0.583362	5.39495	-1.62738	0.12303	0.980394	-4.325
Rab3gap1	226407	protein_coding	-0.294863	6.62001	-1.60479	0.123177	0.980394	-4.30704
Brd8	78656	protein_coding	0.324863	6.15931	1.60408	0.123334	0.980394	-4.30916
Tsen34	66078	protein_coding	-0.443812	5.35851	-1.60275	0.123629	0.980394	-4.33732
Abhd17a	216169	protein_coding	-0.384931	6.15498	-1.6054	0.123639	0.980394	-4.30798
Fbxl12	30843	protein_coding	-0.43697	5.35741	-1.60207	0.123779	0.980394	-4.33306
Rpl30	19946	protein_coding	-0.430798	6.88075	-1.63026	0.124535	0.980394	-4.29735
Ptprd	19266	protein_coding	-0.329209	9.04798	-1.61327	0.124995	0.980394	-4.32775
Slc25a5	11740	protein_coding	-0.3085	6.52224	-1.59634	0.125056	0.980394	-4.31455
Gabrb1	14400	protein_coding	-0.527223	7.02168	-1.66125	0.125111	0.980394	-4.28232
Kiz	228730	protein_coding	0.340162	6.14693	1.59579	0.12518	0.980394	-4.31754
Arl15	218639	protein_coding	0.232408	10.4694	1.59433	0.125506	0.980394	-4.34938
Ubr1	22222	protein_coding	0.270645	7.53968	1.5942	0.125536	0.980394	-4.32722
Dcbld1	66686	protein_coding	0.546309	4.84901	1.59475	0.125628	0.980394	-4.36327
Fam102b	329739	protein_coding	-0.561773	4.61412	-1.59335	0.125726	0.980394	-4.39623
Nelfa	24116	protein_coding	0.385654	5.15938	1.59254	0.125907	0.980394	-4.34575
Emc6	66048	protein_coding	-0.469139	5.50098	-1.59508	0.125935	0.980394	-4.334
Hivep1	110521	protein_coding	0.252546	7.03527	1.59162	0.126116	0.980394	-4.32222
Jkamp	104771	protein_coding	0.34098	5.60213	1.59113	0.126227	0.980394	-4.32832
Tcf20	21411	protein_coding	0.272382	7.20703	1.58965	0.12656	0.980394	-4.32724
Nudc	18221	protein_coding	-0.444562	5.47337	-1.5898	0.126599	0.980394	-4.3339
Usp4	22258	protein_coding	0.286837	6.28514	1.58818	0.126893	0.980394	-4.32127
Nalcn	338370	protein_coding	-0.613978	5.19163	-1.60781	0.12695	0.980394	-4.34948
C2cd5	74741	protein_coding	-0.325585	6.25789	-1.58754	0.127036	0.980394	-4.32214
Cuedc2	67116	protein_coding	-0.464518	5.51157	-1.58679	0.127232	0.980394	-4.34259
Fbxl17	50758	protein_coding	0.237846	9.4809	1.58632	0.127313	0.980394	-4.35247
Etfa	110842	protein_coding	0.305531	6.24349	1.58611	0.127363	0.980394	-4.3231
Rps3	27050	protein_coding	-0.331685	8.5044	-1.60149	0.127413	0.980394	-4.33518
Prcc	94315	protein_coding	-0.514747	4.86694	-1.58584	0.127423	0.980394	-4.39525
Vti1a	53611	protein_coding	0.259254	8.52543	1.58581	0.127429	0.980394	-4.34534
Dctn1	13191	protein_coding	-0.31366	5.84443	-1.58576	0.12744	0.980394	-4.32636
Rmnd5a	68477	protein_coding	-0.271055	7.11319	-1.58575	0.127443	0.980394	-4.32677
Trir	68544	protein_coding	-0.279858	6.59653	-1.58573	0.127448	0.980394	-4.32435
Cfl1	12631	protein_coding	-0.290139	8.0233	-1.58578	0.127462	0.980394	-4.33989
Ap2b1	71770	protein_coding	0.240327	7.59306	1.58497	0.127621	0.980394	-4.33727
1810013L24Rik	69053	protein_coding	0.261074	6.83404	1.58431	0.12777	0.980394	-4.32799
Chchd6	66098	protein_coding	-0.574447	4.76306	-1.58343	0.127996	0.980394	-4.38972
Cherp	27967	protein_coding	-0.463663	5.05778	-1.58294	0.128083	0.980394	-4.37093
Strn4	97387	protein_coding	-0.432055	5.20925	-1.58266	0.128146	0.980394	-4.36296
Sec23b	27054	protein_coding	0.473697	5.21428	1.58199	0.128324	0.980394	-4.35454
Lhfpl2	218454	protein_coding	0.260163	7.74189	1.5817	0.128367	0.980394	-4.34155
Rpl37	67281	protein_coding	-0.323694	6.53085	-1.58169	0.128368	0.980394	-4.32732
Atp5b	11947	protein_coding	-0.258762	7.6725	-1.58146	0.128421	0.980394	-4.34092
Otud5	54644	protein_coding	0.4313	5.53582	1.58112	0.128524	0.980394	-4.33893
Ier5	15939	protein_coding	0.307256	6.22438	1.58088	0.128555	0.980394	-4.32878
Nell1	338352	protein_coding	-1.06362	4.99027	-1.67713	0.128645	0.980394	-4.35209
Gm42556		antisense	0.792892	3.97689	1.57917	0.128946	0.980394	-4.46038
Spen	56381	protein_coding	0.268941	6.56388	1.57876	0.129041	0.980394	-4.3315
Slc35d1	242585	protein_coding	0.432936	5.12207	1.57738	0.129358	0.980394	-4.35879
Myo1e	71602	protein_coding	0.259377	8.48648	1.57734	0.129366	0.980394	-4.35364
Rack1	14694	protein_coding	-0.309448	7.56888	-1.57998	0.129381	0.980394	-4.34214
Atp1b1	11931	protein_coding	0.308983	7.09785	1.5771	0.129634	0.980394	-4.34066
Pxdc1	66895	protein_coding	0.478527	4.60904	1.57543	0.129805	0.980394	-4.38568
Lrpprc	72416	protein_coding	-0.362792	5.46723	-1.57501	0.129903	0.980394	-4.34982
Pip5k1b	18719	protein_coding	0.295728	7.17945	1.57489	0.129931	0.980394	-4.34036
Tenm1	23963	protein_coding	-0.433325	5.66078	-1.57412	0.130133	0.980394	-4.34436
Senp6	215351	protein_coding	0.236625	7.67298	1.57341	0.130274	0.980394	-4.34875
Tubb2a	22151	protein_coding	0.355539	6.01704	1.57247	0.130491	0.980394	-4.3354
Rcan1	54720	protein_coding	0.372023	5.38855	1.57227	0.130538	0.980394	-4.34798
Thumpd3	14911	protein_coding	-0.646617	4.545	-1.57126	0.130796	0.980394	-4.41357
Nfe2l2	18024	protein_coding	-0.270379	6.60892	-1.57072	0.130896	0.980394	-4.33747
Tmtc4	70551	protein_coding	0.365881	5.63194	1.56983	0.131104	0.980394	-4.34408
Pde7a	18583	protein_coding	0.430559	5.9203	1.57427	0.131105	0.980394	-4.33867
Derl1	67819	protein_coding	-0.385508	5.6299	-1.56968	0.13114	0.980394	-4.34836
Slc38a11	320106	protein_coding	0.330839	7.03457	1.57178	0.131388	0.980394	-4.34274
Rab5c	19345	protein_coding	-0.314606	6.57579	-1.56722	0.131712	0.980394	-4.33969
Pcmt1	18537	protein_coding	0.276833	6.7531	1.56717	0.131723	0.980394	-4.34127
Supt4a	20922	protein_coding	-0.498212	4.7724	-1.56658	0.131861	0.980394	-4.38833
Gtf2ird1	57080	protein_coding	0.386175	5.72446	1.56608	0.131979	0.980394	-4.34743
Gm15446	100642166	protein_coding	0.568473	4.28956	1.56549	0.132117	0.980394	-4.43342
Ccnd1	12443	protein_coding	-0.397052	5.90949	-1.56547	0.132147	0.980394	-4.3456
Tbc1d8	54610	protein_coding	0.5211	4.84212	1.5639	0.132489	0.980394	-4.41263
Rpl35a	57808	protein_coding	-0.308863	7.46539	-1.56605	0.132582	0.980394	-4.35345
Ccdc28b	66264	protein_coding	-0.453102	5.07331	-1.56347	0.132591	0.980394	-4.36385
Ubtd2	327900	protein_coding	0.544153	4.8526	1.5635	0.132608	0.980394	-4.39004
Unk	217331	protein_coding	-0.391664	5.09923	-1.56298	0.132705	0.980394	-4.37295
Itm2a	16431	protein_coding	-0.357702	10.7666	-1.60114	0.132823	0.980394	-4.35739
Zfp106	20402	protein_coding	0.282809	6.68949	1.56237	0.132849	0.980394	-4.34627
Ccnl2	56036	protein_coding	0.269676	6.51824	1.56233	0.132859	0.980394	-4.34541
Apoe	11816	protein_coding	-0.227935	9.20025	-1.56224	0.132879	0.980394	-4.37525
Samd8	67630	protein_coding	0.302326	6.08818	1.56102	0.133167	0.980394	-4.34488
Slc38a3	76257	protein_coding	-0.303014	6.87354	-1.5608	0.13322	0.980394	-4.34901
Zmym2	76007	protein_coding	0.241787	7.37989	1.56079	0.13322	0.980394	-4.35813
Napa	108124	protein_coding	0.546603	4.57612	1.56027	0.133345	0.980394	-4.41904
Champ1	101994	protein_coding	0.635238	4.18302	1.56009	0.133385	0.980394	-4.44498
BC052040		protein_coding	0.333339	5.9027	1.55998	0.133413	0.980394	-4.34601
Brd2	14312	protein_coding	-0.340981	6.07151	-1.55976	0.133464	0.980394	-4.34617
Capg	12332	protein_coding	-0.595736	4.58438	-1.55917	0.133604	0.980394	-4.42189
Zkscan3	72739	protein_coding	0.281444	6.65101	1.55864	0.133728	0.980394	-4.34771
Psmd9	67151	protein_coding	-0.495944	4.56043	-1.55703	0.134109	0.980394	-4.41494
Tpt1	22070	protein_coding	-0.285913	9.50222	-1.56091	0.134262	0.980394	-4.38028
Ciapin1	109006	protein_coding	0.592061	4.42834	1.55557	0.134457	0.980394	-4.42414
Mtf1	17764	protein_coding	0.4109	4.95263	1.55539	0.134498	0.980394	-4.38037
Ints2	70422	protein_coding	0.47832	4.7324	1.55531	0.134518	0.980394	-4.39427
Elac1	114615	protein_coding	-0.720861	4.25855	-1.55472	0.134659	0.980394	-4.45316
Pex3	56535	protein_coding	0.436996	4.89393	1.55451	0.134708	0.980394	-4.37943
Stt3b	68292	protein_coding	-0.259582	7.18033	-1.55426	0.134768	0.980394	-4.36172
Ism1	319909	protein_coding	-0.313647	6.91945	-1.55412	0.134827	0.980394	-4.35591
Rbks	71336	protein_coding	0.510453	4.68038	1.55364	0.134916	0.980394	-4.40679
Dpp10	269109	protein_coding	-0.515467	6.31435	-1.60025	0.135125	0.980394	-4.32774
Deptor	97998	protein_coding	0.574198	4.46452	1.55227	0.135242	0.980394	-4.42031
Atraid	381629	protein_coding	-0.352671	5.77995	-1.5519	0.135332	0.980394	-4.35766
Slc38a9	268706	protein_coding	0.318092	6.12359	1.55116	0.135508	0.980394	-4.35224
Tmem250-ps	109299	lincRNA	0.438377	4.78074	1.54939	0.135932	0.980394	-4.39057
Cyyr1	224405	protein_coding	0.213804	10.5314	1.54905	0.136014	0.980394	-4.39728
Cnst	226744	protein_coding	-0.394095	5.49153	-1.54873	0.13609	0.980394	-4.36389
Rab6b	270192	protein_coding	0.297686	6.01944	1.54787	0.136295	0.980394	-4.35508
Tmem184b	223693	protein_coding	-0.239123	7.35409	-1.54745	0.136396	0.980394	-4.36755
Rbck1	24105	protein_coding	-0.428589	5.43631	-1.54716	0.136467	0.980394	-4.37339
Fam193a	231128	protein_coding	0.235416	7.97336	1.54592	0.136766	0.980394	-4.38051
Dtx3	80904	protein_coding	-0.390349	5.37549	-1.54584	0.136786	0.980394	-4.37321
Osmr	18414	protein_coding	0.257915	7.65824	1.54561	0.136839	0.980394	-4.37533
Ino80	68142	protein_coding	0.265971	6.70986	1.5453	0.136914	0.980394	-4.36082
Gstm7	68312	protein_coding	-0.584923	4.62457	-1.54459	0.137086	0.980394	-4.42282
Ppie	56031	protein_coding	-0.734941	4.28156	-1.54379	0.137279	0.980394	-4.46587
Cyp2d22	56448	protein_coding	-0.328603	5.86389	-1.54375	0.137289	0.980394	-4.36026
Tnpo3	320938	protein_coding	0.307002	6.75261	1.54347	0.137357	0.980394	-4.36349
Lsg1	224092	protein_coding	0.502992	4.6301	1.54343	0.137367	0.980394	-4.41511
Trim27	19720	protein_coding	-0.473771	4.60141	-1.54288	0.137499	0.980394	-4.41301
Plekhg1	213783	protein_coding	0.23997	9.36377	1.54215	0.137677	0.980394	-4.39735
Fem1b	14155	protein_coding	-0.33565	5.64063	-1.54209	0.137691	0.980394	-4.36401
Git1	216963	protein_coding	-0.357532	5.67708	-1.54071	0.138024	0.980394	-4.36478
Ankrd33b	67434	protein_coding	0.573719	5.19946	1.5432	0.138074	0.980394	-4.40064
Hmgcs2	15360	protein_coding	0.274457	7.3171	1.53986	0.138231	0.980394	-4.37562
Junb	16477	protein_coding	0.455943	5.10657	1.53945	0.138333	0.980394	-4.385
Gabbr2	242425	protein_coding	-0.606312	4.20918	-1.5384	0.138587	0.980394	-4.44769
Rap2c	72065	protein_coding	0.490978	4.92198	1.53828	0.13864	0.980394	-4.38879
Ankrd17	81702	protein_coding	0.225984	8.57611	1.53809	0.138662	0.980394	-4.39458
Npat	244879	protein_coding	0.333298	5.7139	1.53794	0.138699	0.980394	-4.36451
Cyp7b1	13123	protein_coding	0.450116	6.69582	1.57606	0.1387	0.980394	-4.34691
Zfp46	22704	protein_coding	0.692606	4.35668	1.53992	0.138869	0.980394	-4.43616
Imp4	27993	protein_coding	-0.529623	4.3104	-1.5371	0.138903	0.980394	-4.4331
Hadh	15107	protein_coding	0.419621	5.12628	1.537	0.138928	0.980394	-4.39165
Dcc	13176	protein_coding	-0.526694	7.24768	-1.60844	0.138941	0.980394	-4.33464
Brip1os	74038	antisense	0.302094	6.00431	1.53659	0.139028	0.980394	-4.36401
Rpn1	103963	protein_coding	-0.348546	6.1706	-1.53588	0.139202	0.980394	-4.36461
Cdh4	12561	protein_coding	-0.558081	5.26188	-1.55039	0.139317	0.980394	-4.37691
Tpra1	24100	protein_coding	-0.492776	4.59927	-1.53539	0.139322	0.980394	-4.41956
Aldh2	11669	protein_coding	-0.281771	7.16948	-1.53482	0.139461	0.980394	-4.3779
Degs2	70059	protein_coding	-0.247958	7.15708	-1.53431	0.139588	0.980394	-4.37688
Rpl8	26961	protein_coding	-0.29354	8.7871	-1.53964	0.139613	0.980394	-4.3959
Tmem161b	72745	protein_coding	0.291026	6.32877	1.53413	0.13963	0.980394	-4.36643
Gm12353	108168933	protein_coding	-0.314162	6.13479	-1.53356	0.139771	0.980394	-4.36659
Creld1	171508	protein_coding	0.594563	4.3302	1.5334	0.13981	0.980394	-4.428
Oard1	106821	protein_coding	0.597692	4.27225	1.53326	0.139844	0.980394	-4.45138
C1qbp	12261	protein_coding	-0.596802	4.39653	-1.53308	0.139888	0.980394	-4.42829
Gab3	210710	protein_coding	-0.491319	5.05808	-1.53289	0.139935	0.980394	-4.40682
Gm35188	102638685	lincRNA	0.341204	5.97369	1.53173	0.140219	0.980394	-4.36788
Hnrnpa1	15382	protein_coding	-0.404492	5.40782	-1.53078	0.140453	0.980394	-4.375
Rplp2	67186	protein_coding	-0.321041	6.04344	-1.52896	0.140902	0.980394	-4.37004
2700049A03Rik	76967	protein_coding	0.422978	5.44963	1.5288	0.140967	0.980394	-4.37807
Cntnap5a	636808	protein_coding	-0.923238	7.01258	-1.66008	0.141035	0.980394	-4.3087
Spata6	67946	protein_coding	0.269286	6.9178	1.52779	0.141191	0.980394	-4.37961
2700097O09Rik	72658	protein_coding	0.470416	4.59573	1.52752	0.141259	0.980394	-4.41762
Sh3kbp1	58194	protein_coding	0.322538	6.3685	1.52699	0.141391	0.980394	-4.37355
Tbl1x	21372	protein_coding	0.205587	8.37581	1.52619	0.141587	0.980394	-4.40488
Rnf152	320311	protein_coding	0.365403	5.8442	1.52599	0.141662	0.980394	-4.37256
Mafk	17135	protein_coding	-0.490962	4.64126	-1.52577	0.141691	0.980394	-4.43105
Hmgb1	15289	protein_coding	-0.294835	7.58386	-1.52698	0.141822	0.980394	-4.39282
Magi2	50791	protein_coding	-0.301327	8.94258	-1.53191	0.142296	0.980394	-4.40589
Becn1	56208	protein_coding	-0.305484	5.89413	-1.52291	0.142404	0.980394	-4.37494
Romo1	67067	protein_coding	-0.377023	5.37143	-1.52289	0.142407	0.980394	-4.38606
Eid1	58521	protein_coding	-0.318787	6.41349	-1.52288	0.142411	0.980394	-4.37683
Ubr5	70790	protein_coding	0.229083	7.61205	1.52271	0.142453	0.980394	-4.39854
Fam160b1	226252	protein_coding	-0.33122	5.89126	-1.52243	0.142522	0.980394	-4.37606
Robo1	19876	protein_coding	-0.325036	7.32091	-1.52694	0.14273	0.980394	-4.38775
Rnmt	67897	protein_coding	-0.550613	4.29099	-1.52149	0.142756	0.980394	-4.44642
Gsta4	14860	protein_coding	-0.355773	7.076	-1.53234	0.142947	0.980394	-4.38089
Nktr	18087	protein_coding	0.249228	7.52615	1.52038	0.143035	0.980394	-4.39823
H2-Q4	15015	protein_coding	-0.515861	5.0555	-1.5196	0.143253	0.980394	-4.40627
Fam96b			0.57039	4.50572	1.5195	0.143254	0.980394	-4.43263
Bgn	12111	protein_coding	-0.435714	5.23464	-1.51909	0.143358	0.980394	-4.39483
Iws1	73473	protein_coding	0.289361	6.19775	1.51829	0.143557	0.980394	-4.37978
Anxa3	11745	protein_coding	-0.232428	8.42314	-1.51829	0.143558	0.980394	-4.41188
Syf2	68592	protein_coding	-0.310193	6.42635	-1.51811	0.143602	0.980394	-4.37982
Dip2c	208440	protein_coding	0.241002	8.71488	1.51781	0.143677	0.980394	-4.41671
Ints10	70885	protein_coding	-0.596145	4.26572	-1.51775	0.143693	0.980394	-4.45955
Plce1	74055	protein_coding	0.255931	7.45529	1.51696	0.14389	0.980394	-4.40007
Mdp1	67881	protein_coding	-0.531105	4.55011	-1.51693	0.143899	0.980394	-4.4393
Vamp8	22320	protein_coding	-0.335113	6.33101	-1.51691	0.143928	0.980394	-4.38076
Hectd1	207304	protein_coding	-0.220544	7.95148	-1.51676	0.143942	0.980394	-4.4072
R3hdm2	71750	protein_coding	0.222772	7.5303	1.51579	0.144186	0.980394	-4.40272
Rps8	20116	protein_coding	-0.275291	9.07056	-1.51707	0.144563	0.980394	-4.42094
Rarg	19411	protein_coding	0.356757	5.40291	1.51395	0.144649	0.980394	-4.38921
Asah1	11886	protein_coding	-0.293299	5.93061	-1.51392	0.144658	0.980394	-4.38188
Cntnap2	66797	protein_coding	-0.466969	8.83106	-1.58226	0.145016	0.980394	-4.37397
Rps28	54127	protein_coding	-0.443664	4.8773	-1.51181	0.145191	0.980394	-4.4191
Caln1	140904	protein_coding	-0.437019	5.02847	-1.5117	0.145219	0.980394	-4.41207
Ppp1r12b	329251	protein_coding	0.251408	7.33734	1.51128	0.145324	0.980394	-4.40383
Snap91	20616	protein_coding	-0.45345	5.28823	-1.51185	0.145419	0.980394	-4.39319
Tspan18	241556	protein_coding	-0.699673	4.14079	-1.50966	0.145735	0.980394	-4.46958
Mtss1l		protein_coding	0.326515	5.49951	1.50919	0.145855	0.980394	-4.38923
Lipa	16889	protein_coding	-0.282864	6.41996	-1.50849	0.146034	0.980394	-4.38912
Cldnd1	224250	protein_coding	-0.326898	5.87661	-1.50762	0.146254	0.980394	-4.38674
Slc24a3	94249	protein_coding	0.365344	6.0366	1.5096	0.14633	0.980394	-4.38637
Ctnnbip1	67087	protein_coding	-0.283988	6.43407	-1.5058	0.146717	0.980394	-4.39118
Med15	94112	protein_coding	0.274322	6.2675	1.50524	0.146861	0.980394	-4.39018
Ndufs5	595136	protein_coding	-0.449774	5.35858	-1.50901	0.146895	0.980394	-4.39121
Slc25a1	13358	protein_coding	0.488448	4.82416	1.5049	0.146949	0.980394	-4.41746
Notch3	18131	protein_coding	0.279352	7.47262	1.50489	0.146975	0.980394	-4.41145
Rbm10	236732	protein_coding	0.360416	5.29646	1.50344	0.147322	0.980394	-4.40171
Icam1	15894	protein_coding	1.52889	4.6209	1.62247	0.147358	0.980394	-4.41626
Jmjd1c	108829	protein_coding	0.206547	9.18839	1.50286	0.14747	0.980394	-4.43526
Inpp5a	212111	protein_coding	0.278227	6.73427	1.50201	0.147689	0.980394	-4.4015
Wdr48	67561	protein_coding	0.414775	5.41082	1.50088	0.148002	0.980394	-4.39612
Nfyc	18046	protein_coding	0.30041	6.59658	1.50044	0.148091	0.980394	-4.39763
Thsd7b	210417	protein_coding	-0.688152	3.93358	-1.50034	0.148116	0.980394	-4.47573
Mcm6	17219	protein_coding	-0.606574	4.17217	-1.50029	0.14813	0.980394	-4.46665
Lama2	16773	protein_coding	0.308596	8.15212	1.50826	0.148319	0.980394	-4.42103
Cebpd	12609	protein_coding	-0.303754	7.33047	-1.50176	0.148345	0.980394	-4.41102
Pmp22	18858	protein_coding	-0.344283	5.70625	-1.49771	0.148796	0.980394	-4.39532
Ttc13	234875	protein_coding	0.48109	4.54714	1.49753	0.148841	0.980394	-4.44214
B4galt1	14595	protein_coding	0.316611	6.1815	1.49691	0.149003	0.980394	-4.39518
Kctd16	383348	protein_coding	-0.624136	5.0352	-1.51426	0.149125	0.980394	-4.41314
Tomm22	223696	protein_coding	-0.33297	5.7006	-1.49583	0.149281	0.980394	-4.39678
Cct2	12461	protein_coding	-0.33678	5.61196	-1.49567	0.149324	0.980394	-4.39599
Sgcd	24052	protein_coding	-0.615364	5.89391	-1.55118	0.149377	0.980394	-4.37177
Sik2	235344	protein_coding	0.245101	6.89885	1.49535	0.149405	0.980394	-4.4118
Usp32	237898	protein_coding	0.272617	7.18091	1.49533	0.14941	0.980394	-4.41437
Mark3	17169	protein_coding	-0.227724	8.33011	-1.49498	0.1495	0.980394	-4.43501
Chmp3	66700	protein_coding	0.249293	7.15807	1.49488	0.149528	0.980394	-4.41693
Plscr2	18828	protein_coding	-0.342148	5.55045	-1.49486	0.149533	0.980394	-4.40078
Micu2	68514	protein_coding	-0.338633	6.24425	-1.49476	0.149558	0.980394	-4.39645
Khdrbs2	170771	protein_coding	-0.69632	5.72895	-1.5526	0.149583	0.980394	-4.37906
Ppm1d	53892	protein_coding	0.360199	5.56382	1.49455	0.149612	0.980394	-4.39928
Zfp961	234413	protein_coding	0.476974	4.63835	1.49455	0.149613	0.980394	-4.44083
Fgf14	14169	protein_coding	-0.484964	8.48443	-1.56737	0.149817	0.980394	-4.38636
Sdc2	15529	protein_coding	0.232995	6.96035	1.4935	0.149885	0.980394	-4.41572
Pard3b	72823	protein_coding	0.231978	9.1589	1.49325	0.14995	0.980394	-4.44425
Lama5	16776	protein_coding	0.335028	5.60848	1.49276	0.150078	0.980394	-4.39906
Exosc4	109075	protein_coding	-0.5689	4.05706	-1.49229	0.150199	0.980394	-4.47288
Epha4	13838	protein_coding	0.237012	7.84708	1.49169	0.150355	0.980394	-4.4304
Rpl41	67945	protein_coding	-0.303323	8.27618	-1.50018	0.150383	0.980394	-4.43152
2610008E11Rik	72128	protein_coding	0.397662	5.37291	1.49114	0.1505	0.980394	-4.40813
Rasl11a	68895	protein_coding	0.676856	4.07032	1.49094	0.150575	0.980394	-4.46467
Psmd2	21762	protein_coding	-0.308602	5.98313	-1.49005	0.150783	0.980394	-4.39983
Prdm15	114604	protein_coding	0.498034	4.23071	1.48999	0.1508	0.980394	-4.44462
Esco1	77805	protein_coding	0.261187	6.56067	1.48986	0.150833	0.980394	-4.40659
Fam20a	208659	protein_coding	0.39467	5.33572	1.48946	0.150938	0.980394	-4.40999
Klhl6	239743	protein_coding	-0.341591	5.80129	-1.48909	0.151034	0.980394	-4.40156
Mgat5	107895	protein_coding	0.252929	6.47353	1.48871	0.151134	0.980394	-4.40696
Kars	85305	protein_coding	0.444232	4.6185	1.48829	0.151245	0.980394	-4.42782
Gm10135		protein_coding	0.497695	4.24803	1.48823	0.151259	0.980394	-4.44214
Cul4a	99375	protein_coding	0.312544	5.92995	1.48743	0.15147	0.980394	-4.40181
Acbd3	170760	protein_coding	0.278546	6.09781	1.48671	0.151657	0.980394	-4.40414
Fbxo38	107035	protein_coding	0.372539	5.52	1.4864	0.151738	0.980394	-4.40491
Fbxl7	448987	protein_coding	0.23618	9.19664	1.48601	0.151842	0.980394	-4.45219
Znrd1		protein_coding	-0.47186	4.9233	-1.48596	0.151854	0.980394	-4.42608
Rnf6	74132	protein_coding	-0.344325	5.43995	-1.48576	0.151908	0.980394	-4.40683
Pdlim1	54132	protein_coding	-0.54405	4.55247	-1.48502	0.152101	0.980394	-4.44811
Cep250	16328	protein_coding	0.402885	5.26767	1.48448	0.152244	0.980394	-4.41353
Tmem176b	65963	protein_coding	-0.657864	4.70682	-1.49075	0.152389	0.980394	-4.44507
Gm17018		protein_coding	0.6252	4.05116	1.48373	0.152442	0.980394	-4.47283
Sdf2	20316	protein_coding	-0.339499	5.95291	-1.48279	0.152689	0.980394	-4.40537
Dixdc1	330938	protein_coding	-0.290294	6.38511	-1.48115	0.153122	0.980394	-4.41227
Ror1	26563	protein_coding	0.85915	5.70101	1.57745	0.153244	0.980394	-4.36811
Lamtor3	56692	protein_coding	0.301093	5.76234	1.48047	0.153302	0.980394	-4.40703
Minos1		protein_coding	-0.298347	6.44157	-1.48017	0.153382	0.980394	-4.41213
Bcl6	12053	protein_coding	0.483082	4.66937	1.47933	0.153604	0.980394	-4.44883
Plp1	18823	protein_coding	0.245587	7.9252	1.47838	0.153855	0.980394	-4.44591
U2af2	22185	protein_coding	0.323679	5.43877	1.47832	0.153872	0.980394	-4.41052
Golga3	269682	protein_coding	0.348761	5.43613	1.47754	0.154078	0.980394	-4.41246
Hdlbp	110611	protein_coding	-0.259149	6.68779	-1.47698	0.154228	0.980394	-4.41978
Rbm12b2	77604	protein_coding	-0.523415	4.28794	-1.47672	0.154297	0.980394	-4.46125
0610009O20Rik			-0.578332	4.56155	-1.47624	0.154424	0.980394	-4.46505
Cdc42ep4	56699	protein_coding	-0.282104	6.73804	-1.47606	0.154472	0.980394	-4.42296
2310011J03Rik	66374	protein_coding	0.615347	4.34159	1.47572	0.154563	0.980394	-4.47466
Vdac2	22334	protein_coding	-0.354735	6.41352	-1.48077	0.154594	0.980394	-4.41444
Ankrd52	237615	protein_coding	-0.470351	4.57195	-1.47556	0.154605	0.980394	-4.45371
Gm20663		antisense	0.316978	6.38111	1.47438	0.154945	0.980394	-4.41758
Ints8	72656	protein_coding	0.341065	6.12858	1.47407	0.155026	0.980394	-4.41288
Rbfox3	52897	protein_coding	-0.651288	4.44688	-1.47665	0.15506	0.980394	-4.45715
Dusp22	105352	protein_coding	0.337589	5.80285	1.47377	0.155083	0.980394	-4.41197
Specc1l	74392	protein_coding	0.236618	7.27184	1.47297	0.155297	0.980394	-4.43732
Rab11fip1	75767	protein_coding	-0.233362	7.16624	-1.47264	0.155386	0.980394	-4.43506
Bace1	23821	protein_coding	0.465609	4.54193	1.47157	0.15567	0.980394	-4.44764
Ncdn	26562	protein_coding	0.432674	4.52934	1.47135	0.155731	0.980394	-4.44035
Nudt13	67725	protein_coding	0.563239	4.40956	1.46979	0.156148	0.980394	-4.46636
Sft2d2	108735	protein_coding	-0.380238	5.34972	-1.46959	0.156202	0.980394	-4.41831
Pld1	18805	protein_coding	0.321935	6.98561	1.47431	0.156308	0.980394	-4.43208
Kcnb2	98741	protein_coding	-1.04945	5.82689	-1.58337	0.156575	0.980394	-4.36967
Timm9	30056	protein_coding	-0.532346	4.43218	-1.46786	0.156668	0.980394	-4.46283
Cnep1r1	382030	protein_coding	0.355988	5.69065	1.46758	0.156744	0.980394	-4.41658
Ube2e3	22193	protein_coding	-0.2976	6.84263	-1.46724	0.156858	0.980394	-4.43081
Mphosph8	75339	protein_coding	-0.291838	6.3614	-1.46702	0.156894	0.980394	-4.42367
Sash1	70097	protein_coding	0.199679	9.06475	1.46695	0.156912	0.980394	-4.46977
Myt1l	17933	protein_coding	-0.676279	5.51108	-1.52152	0.156957	0.980394	-4.39773
Mier1	71148	protein_coding	0.207992	8.29757	1.46676	0.156965	0.980394	-4.46196
Arl6ip4	65105	protein_coding	-0.413486	5.03939	-1.46669	0.156982	0.980394	-4.4312
Eml2	72205	protein_coding	-0.331867	5.76344	-1.46663	0.156999	0.980394	-4.41687
Rpl9-ps6	100042823	protein_coding	-0.268346	9.4088	-1.46898	0.157383	0.980394	-4.4719
Pard3	93742	protein_coding	0.212905	9.42676	1.4643	0.15763	0.980394	-4.47568
Nr3c2	110784	protein_coding	0.249762	8.48321	1.46417	0.157665	0.980394	-4.46558
Utp3	65961	protein_coding	-0.399984	4.97145	-1.4639	0.157738	0.980394	-4.4331
Zmat5	67178	protein_coding	-0.403974	5.02535	-1.46384	0.157754	0.980394	-4.43423
Dapk3	13144	protein_coding	-0.52834	4.36531	-1.46365	0.157805	0.980394	-4.46684
Rps14	20044	protein_coding	-0.307662	8.54894	-1.47686	0.157853	0.980394	-4.45731
St3gal1	20442	protein_coding	0.299811	7.2557	1.46523	0.15799	0.980394	-4.44267
Klc1	16593	protein_coding	0.266832	7.11012	1.46292	0.158004	0.980394	-4.44393
Tor3a	30935	protein_coding	0.505579	4.45894	1.46231	0.158168	0.980394	-4.46367
D230025D16Rik	234678	protein_coding	0.458456	4.54948	1.4621	0.158225	0.980394	-4.4528
Lpin1	14245	protein_coding	0.410239	4.93075	1.462	0.158253	0.980394	-4.43414
Malat1	72289	lincRNA	0.227054	15.3331	1.46079	0.158607	0.980394	-4.51094
Bclaf3	382252	protein_coding	0.307018	5.71769	1.45959	0.158907	0.980394	-4.42187
Ccdc61	232933	protein_coding	0.576214	4.25745	1.45911	0.159039	0.980394	-4.48826
Ndufa7	66416	protein_coding	-0.278508	7.40113	-1.45918	0.159044	0.980394	-4.45307
Efhd2	27984	protein_coding	-0.36048	5.37787	-1.45876	0.159133	0.980394	-4.4243
Mydgf	28106	protein_coding	-0.458519	5.06082	-1.45799	0.159344	0.980394	-4.43493
Gbp8	76074	protein_coding	-0.487822	4.97646	-1.45731	0.159529	0.980394	-4.45237
Gprc5c	70355	protein_coding	0.545447	4.53117	1.45628	0.159811	0.980394	-4.47357
Zfc3h1	216345	protein_coding	0.236001	6.82023	1.45586	0.159927	0.980394	-4.4442
Sfr1	67788	protein_coding	-0.374226	6.12876	-1.45867	0.159935	0.980394	-4.4248
Stk3	56274	protein_coding	0.286715	8.35268	1.46135	0.159963	0.980394	-4.46754
Anp32e	66471	protein_coding	-0.355608	5.6279	-1.45557	0.160007	0.980394	-4.42584
BC029722	613262	protein_coding	-0.501226	4.45024	-1.45554	0.160013	0.980394	-4.46104
Picalm	233489	protein_coding	0.214397	8.86688	1.45515	0.160122	0.980394	-4.47957
Epn1	13854	protein_coding	-0.305946	5.86019	-1.45447	0.160308	0.980394	-4.42554
Snu13	20826	protein_coding	-0.291698	6.41139	-1.4536	0.160545	0.980394	-4.43469
Paqr7	71904	protein_coding	-0.289073	6.11028	-1.45349	0.160576	0.980394	-4.42803
Ndrg4	234593	protein_coding	0.411823	4.98151	1.45304	0.160702	0.980394	-4.43567
Slc6a6	21366	protein_coding	0.193098	10.2633	1.45278	0.160772	0.980394	-4.49316
Rabgef1	56715	protein_coding	-0.292457	6.05783	-1.45215	0.160946	0.980394	-4.43096
Slc36a4	234967	protein_coding	0.38055	5.10763	1.4518	0.161043	0.980394	-4.43188
A330015K06Rik	102637797	antisense	0.461381	4.7843	1.45174	0.161057	0.980394	-4.43889
Kansl3	226976	protein_coding	-0.303765	5.94862	-1.45085	0.161305	0.980394	-4.4291
Srp14	20813	protein_coding	-0.311208	6.99287	-1.45345	0.161363	0.980394	-4.44774
Fkbp3	30795	protein_coding	-0.485642	5.20763	-1.45209	0.161667	0.980394	-4.4359
Mrps35	232536	protein_coding	-0.460242	4.68866	-1.44923	0.161752	0.980394	-4.45463
Copb1	70349	protein_coding	-0.271797	6.27905	-1.44884	0.161858	0.980394	-4.4354
Gpcpd1	74182	protein_coding	0.208115	11.2489	1.44863	0.161917	0.980394	-4.50501
Tlk2	24086	protein_coding	0.267419	7.27288	1.44781	0.162143	0.980394	-4.45921
Commd7	99311	protein_coding	0.525762	4.56675	1.44749	0.162232	0.980394	-4.46656
Ssh2	237860	protein_coding	0.22264	8.92511	1.44714	0.162328	0.980394	-4.48735
Morf4l1	21761	protein_coding	0.288605	6.38482	1.4467	0.16245	0.980394	-4.4387
Tfeb	21425	protein_coding	0.325483	5.57853	1.44625	0.162575	0.980394	-4.43195
Man1b1	227619	protein_coding	0.337232	5.54876	1.44618	0.162595	0.980394	-4.4321
Ndrg1	17988	protein_coding	-0.229041	9.35792	-1.44586	0.162685	0.980394	-4.49342
Fer	14158	protein_coding	0.28228	7.22368	1.44478	0.163008	0.980394	-4.46074
Fam214a	235493	protein_coding	-0.260041	6.56479	-1.44467	0.163015	0.980394	-4.4431
Gna12	14673	protein_coding	0.250549	6.54901	1.44458	0.16304	0.980394	-4.44291
Map3k13	71751	protein_coding	-0.525256	5.10025	-1.44849	0.163071	0.980394	-4.443
Maged2	80884	protein_coding	-0.575984	4.23134	-1.44431	0.163116	0.980394	-4.48168
Clasp1	76707	protein_coding	0.222019	7.46249	1.44365	0.163299	0.980394	-4.46658
Clptm1	56457	protein_coding	-0.328032	5.66102	-1.44353	0.163333	0.980394	-4.43303
Mau2	74549	protein_coding	0.339651	6.08274	1.44226	0.163709	0.980394	-4.43657
Ldah	68832	protein_coding	-0.334068	5.78038	-1.44204	0.163748	0.980394	-4.43405
Wbp2	22378	protein_coding	-0.334903	5.55506	-1.44201	0.163756	0.980394	-4.43454
Nkap	67050	protein_coding	-0.402956	5.26569	-1.44201	0.164002	0.980394	-4.43447
Aip	11632	protein_coding	-0.408931	5.25447	-1.44055	0.164163	0.980394	-4.43803
Nin	18080	protein_coding	0.297524	5.82172	1.44039	0.16421	0.980394	-4.43558
Gpr180	58245	protein_coding	-0.518361	4.43331	-1.44005	0.164304	0.980394	-4.47047
A230006K03Rik	27493	lincRNA	-0.579409	4.88944	-1.44743	0.164327	0.980394	-4.44989
Mgat4a	269181	protein_coding	0.288304	5.80873	1.43963	0.164422	0.980394	-4.43765
Tpi1	21991	protein_coding	-0.33172	5.70533	-1.43923	0.164534	0.980394	-4.43618
Zfp397	69256	protein_coding	0.290788	5.84606	1.43911	0.164569	0.980394	-4.43682
Ube2j1	56228	protein_coding	0.30605	5.74267	1.43896	0.16461	0.980394	-4.43662
Btf3l4	70533	protein_coding	-0.628045	4.31123	-1.43896	0.16461	0.980394	-4.48915
Shc1	20416	protein_coding	-0.476545	4.65182	-1.43858	0.164715	0.980394	-4.45758
Ccdc47	67163	protein_coding	-0.51963	4.74975	-1.44029	0.164737	0.980394	-4.45081
Erc2	238988	protein_coding	-0.576016	5.67356	-1.47662	0.165069	0.980394	-4.42066
Rpl29	19944	protein_coding	-0.282666	7.87574	-1.44042	0.165211	0.980394	-4.48012
Ntrk3	18213	protein_coding	-0.418828	5.29756	-1.43644	0.165316	0.980394	-4.44217
Shb	230126	protein_coding	0.445129	5.12855	1.43641	0.16535	0.980394	-4.44462
Hs2st1	23908	protein_coding	0.281754	6.33801	1.4348	0.165779	0.980394	-4.44949
Alkbh8	67667	protein_coding	0.302007	6	1.43454	0.165853	0.980394	-4.44129
Nhlrc2	66866	protein_coding	0.299954	6.02227	1.43382	0.166056	0.980394	-4.44067
Elovl6	170439	protein_coding	-0.486711	4.47271	-1.43334	0.16619	0.980394	-4.47276
Usp15	14479	protein_coding	0.235457	7.24628	1.43285	0.16633	0.980394	-4.47481
Etv1	14009	protein_coding	-0.373025	5.0845	-1.43261	0.166396	0.980394	-4.44345
Art3	109979	protein_coding	-0.250341	6.6173	-1.43144	0.166729	0.980394	-4.45747
Rnf138	56515	protein_coding	0.292427	5.94659	1.43091	0.166879	0.980394	-4.44366
Syn3	27204	protein_coding	0.382262	6.57297	1.45052	0.167116	0.980394	-4.44877
Rps18	20084	protein_coding	-0.301301	6.72478	-1.42913	0.167407	0.980394	-4.46161
Cdk19	78334	protein_coding	0.239225	7.93147	1.428	0.167706	0.980394	-4.49119
Sipa1l3	74206	protein_coding	0.26518	6.68512	1.42668	0.168081	0.980394	-4.46414
Rpl11	67025	protein_coding	-0.288619	7.70405	-1.4306	0.16819	0.980394	-4.48527
Mpc1	55951	protein_coding	-0.297372	6.6234	-1.42631	0.16821	0.980394	-4.46006
St3gal3	20441	protein_coding	0.307751	5.99878	1.42605	0.16826	0.980394	-4.44751
5031439G07Rik	223739	protein_coding	-0.342154	5.59965	-1.42543	0.168437	0.980394	-4.44519
Nab1	17936	protein_coding	-0.250542	6.75297	-1.42378	0.16891	0.980394	-4.46684
Rab10os	74173	antisense	0.333794	5.51401	1.42354	0.168976	0.980394	-4.44651
Mcph1	244329	protein_coding	-0.356349	5.40901	-1.42344	0.169006	0.980394	-4.44764
Naxe	246703	protein_coding	-0.421182	4.80512	-1.42302	0.169126	0.980394	-4.45869
Mta3	116871	protein_coding	-0.328304	5.51923	-1.42252	0.169271	0.980394	-4.44732
Gm2000	100038991	protein_coding	-0.368001	5.7169	-1.42202	0.169438	0.980394	-4.44775
Gmeb1	56809	protein_coding	0.29783	5.82027	1.42136	0.169604	0.980394	-4.44852
Purb	19291	protein_coding	-0.217042	8.06839	-1.42036	0.169889	0.980394	-4.50078
Tcerg1	56070	protein_coding	0.298574	6.09579	1.41878	0.170345	0.980394	-4.4556
Tspan12	269831	protein_coding	0.265254	6.82532	1.41858	0.170403	0.980394	-4.47345
Palm2		protein_coding	-0.876726	4.61657	-1.46428	0.170493	0.980394	-4.46323
Rad17	19356	protein_coding	0.319603	5.61449	1.41755	0.170701	0.980394	-4.45052
Efr3b	668212	protein_coding	0.208367	8.8778	1.41714	0.170818	0.980394	-4.51394
Gimap8	243374	protein_coding	-0.320017	5.79989	-1.41711	0.170826	0.980394	-4.45111
Lsr	54135	protein_coding	-0.199325	8.00796	-1.41675	0.17093	0.980394	-4.50066
Arhgap12	75415	protein_coding	-0.214324	7.42947	-1.41642	0.171025	0.980394	-4.49083
Cfdp1	23837	protein_coding	-0.254989	6.68847	-1.41592	0.171171	0.980394	-4.4717
Mcrip1	192173	protein_coding	-0.318637	5.72997	-1.41507	0.171416	0.980394	-4.45205
Slc25a20	57279	protein_coding	-0.620302	4.13306	-1.41456	0.171564	0.980394	-4.49934
Cntn1	12805	protein_coding	-0.348	6.51399	-1.42037	0.171759	0.980394	-4.46339
Prpf6	68879	protein_coding	0.281801	6.17755	1.41365	0.171828	0.980394	-4.45893
Nkd1	93960	protein_coding	-0.251219	7.36569	-1.4136	0.171841	0.980394	-4.48858
Dynlrb1	67068	protein_coding	-0.300086	6.54381	-1.4136	0.171866	0.980394	-4.46974
Dync1li2	234663	protein_coding	-0.256339	6.57199	-1.4134	0.171902	0.980394	-4.47246
Mrps14	64659	protein_coding	-0.322986	5.82763	-1.41313	0.171979	0.980394	-4.45527
Trim14	74735	protein_coding	-0.418488	4.88053	-1.41264	0.172121	0.980394	-4.46307
Cdc42se1	57912	protein_coding	-0.336625	5.70012	-1.4125	0.172161	0.980394	-4.45369
Atg7	74244	protein_coding	-0.347842	5.38452	-1.41196	0.172318	0.980394	-4.4557
Stat2	20847	protein_coding	0.359377	5.81462	1.41203	0.172324	0.980394	-4.45489
Zbtb24	268294	protein_coding	0.526193	4.3389	1.41109	0.172573	0.980394	-4.49053
Etnk1	75320	protein_coding	-0.204826	7.91305	-1.4098	0.172947	0.980394	-4.50679
Cdh18	320865	protein_coding	-0.463892	6.96278	-1.45526	0.173044	0.980394	-4.44982
Rex1bd	66462	protein_coding	-0.318992	5.7103	-1.40916	0.173135	0.980394	-4.45589
Tbrg1	21376	protein_coding	-0.351831	5.37861	-1.40875	0.173255	0.980394	-4.45605
Phf14	75725	protein_coding	0.209101	7.83344	1.40828	0.173392	0.980394	-4.50821
Tax1bp3	76281	protein_coding	-0.480213	4.75826	-1.40809	0.173448	0.980394	-4.4735
Cisd2	67006	protein_coding	0.250723	6.58759	1.40787	0.173513	0.980394	-4.47566
Pdxk	216134	protein_coding	-0.222205	7.31044	-1.40755	0.173606	0.980394	-4.49794
Snap29	67474	protein_coding	-0.523865	4.45012	-1.40751	0.173618	0.980394	-4.47777
Ssrp1	20833	protein_coding	-0.397374	5.11649	-1.40676	0.173835	0.980394	-4.462
Trp53	22059	protein_coding	-0.415555	4.92805	-1.40619	0.174002	0.980394	-4.46585
Lrrc58	320184	protein_coding	-0.225724	8.30187	-1.40564	0.174166	0.980394	-4.51835
Arl14ep	212772	protein_coding	-0.602988	4.27687	-1.40418	0.174594	0.980394	-4.49843
Ahdc1	230793	protein_coding	0.366919	5.57088	1.40405	0.174656	0.980394	-4.45953
Higd1b	75689	protein_coding	-0.33626	6.23856	-1.40719	0.174715	0.980394	-4.47149
Zfp655	72611	protein_coding	0.392951	5.03532	1.40289	0.174973	0.980394	-4.46365
Fam103a1			-0.336857	5.45576	-1.40278	0.175004	0.980394	-4.46038
Tomm7	66169	protein_coding	-0.321662	6.27786	-1.40252	0.175104	0.980394	-4.46798
Creb5	231991	protein_coding	0.526035	4.83128	1.40721	0.175297	0.980394	-4.46543
Plbd2	71772	protein_coding	0.466784	4.64839	1.40176	0.175307	0.980394	-4.47414
Eif4g3	230861	protein_coding	0.209723	7.79282	1.40158	0.175358	0.980394	-4.51312
Sh3glb2	227700	protein_coding	0.452059	4.57234	1.40119	0.175473	0.980394	-4.47577
Cdc27	217232	protein_coding	-0.259867	6.38935	-1.40096	0.175542	0.980394	-4.47589
Gm47283		protein_coding	0.485983	4.61482	1.40029	0.17574	0.980394	-4.47644
Ctnnb1	12387	protein_coding	-0.216058	9.37927	-1.40006	0.175808	0.980394	-4.53698
Lnpk	69605	protein_coding	0.321785	5.74462	1.39985	0.175871	0.980394	-4.46375
Afdn	17356	protein_coding	0.20008	8.89674	1.3989	0.176151	0.980394	-4.53279
Cbx1	12412	protein_coding	-0.282272	6.59413	-1.39872	0.176203	0.980394	-4.47994
Tef	21685	protein_coding	-0.358092	5.77052	-1.39877	0.176213	0.980394	-4.46418
Lgr4	107515	protein_coding	-0.413045	4.60003	-1.39816	0.17637	0.980394	-4.47824
Neurl4	216860	protein_coding	0.591114	4.24936	1.39803	0.176409	0.980394	-4.4996
Rgs3	50780	protein_coding	0.26573	7.05497	1.39749	0.176567	0.980394	-4.49567
Wscd1	216881	protein_coding	0.507012	4.34444	1.39698	0.176719	0.980394	-4.49136
Pank1	75735	protein_coding	-0.476196	4.41686	-1.39693	0.176734	0.980394	-4.48823
Prkacb	18749	protein_coding	-0.230784	7.82629	-1.39632	0.176916	0.980394	-4.51822
Map2k2	26396	protein_coding	-0.384518	5.22818	-1.39616	0.176965	0.980394	-4.46494
Rell1	100532	protein_coding	-0.255895	6.61815	-1.39537	0.177197	0.980394	-4.48548
Scn2a	110876	protein_coding	-0.386838	5.52032	-1.39533	0.177221	0.980394	-4.46452
Jdp2	81703	protein_coding	-0.431635	4.55537	-1.39524	0.177237	0.980394	-4.4804
Zfp180	210135	protein_coding	0.448563	5.04593	1.39546	0.177477	0.980394	-4.4667
Skap2	54353	protein_coding	0.291287	6.2998	1.3944	0.177488	0.980394	-4.4785
Dnajc6	72685	protein_coding	-0.439059	4.93703	-1.3943	0.177517	0.980394	-4.47055
Memo1	76890	protein_coding	0.254825	6.80291	1.39387	0.177644	0.980394	-4.49332
Bach2	12014	protein_coding	0.262217	8.33492	1.39569	0.177869	0.980394	-4.53009
Prkaca	18747	protein_coding	0.355325	5.09779	1.39233	0.178105	0.980394	-4.46708
Mageh1	75625	protein_coding	-0.488395	4.57904	-1.39214	0.178161	0.980394	-4.48983
Acsl6	216739	protein_coding	0.582085	4.08693	1.39205	0.178187	0.980394	-4.49624
Rbfox2	93686	protein_coding	0.216252	8.93222	1.39176	0.178274	0.980394	-4.53972
3300002I08Rik	69277	protein_coding	-0.540576	4.53641	-1.39154	0.178363	0.980394	-4.48597
Ntn4	57764	protein_coding	0.551681	4.9549	1.40067	0.178433	0.980394	-4.46985
Limch1	77569	protein_coding	0.216518	9.65955	1.39044	0.17867	0.980394	-4.54889
Slc4a4	54403	protein_coding	0.351127	6.32915	1.39288	0.178705	0.980394	-4.47503
Cwc15	66070	protein_coding	-0.271618	6.20538	-1.38989	0.178833	0.980394	-4.48183
Zbtb16	235320	protein_coding	-0.29865	9.19846	-1.407	0.178897	0.980394	-4.53243
Vps4b	20479	protein_coding	-0.253577	6.42571	-1.38906	0.179081	0.980394	-4.4876
Ubxn7	224111	protein_coding	0.292893	6.40969	1.38886	0.179143	0.980394	-4.48587
Rad54b	623474	protein_coding	0.39104	5.47092	1.38862	0.179237	0.980394	-4.46874
Efcab14	230648	protein_coding	0.264681	6.53121	1.38825	0.179325	0.980394	-4.49091
Cadm4	260299	protein_coding	-0.640533	4.16831	-1.38819	0.179344	0.980394	-4.50771
Susd4	96935	protein_coding	-0.799783	3.52012	-1.38822	0.179358	0.980394	-4.52613
Smc3	13006	protein_coding	-0.295747	6.63859	-1.38814	0.179383	0.980394	-4.49047
Arih1	23806	protein_coding	0.198031	8.55469	1.38794	0.179418	0.980394	-4.53895
Sec11a	56529	protein_coding	-0.27243	6.02891	-1.3876	0.179519	0.980394	-4.47723
Sept9		protein_coding	0.255477	6.23085	1.38744	0.179569	0.980394	-4.48382
Gm26532		lincRNA	-0.353552	5.78379	-1.38735	0.179621	0.980394	-4.47329
Wdsub1	72137	protein_coding	-0.508571	4.52779	-1.38659	0.179825	0.980394	-4.4938
Tvp23b	67510	protein_coding	-0.4399	4.82495	-1.3861	0.179973	0.980394	-4.47862
Ndufa4l2	407790	protein_coding	-0.262877	7.27907	-1.38591	0.180051	0.980394	-4.51812
Lnpep	240028	protein_coding	0.215522	8.16634	1.38562	0.180117	0.980394	-4.53466
Ift20	55978	protein_coding	-0.316043	5.67791	-1.38526	0.180225	0.980394	-4.47165
Sorcs1	58178	protein_coding	-0.368583	5.77236	-1.38708	0.180255	0.980394	-4.47325
Hps3	12807	protein_coding	0.327351	5.41811	1.38472	0.180387	0.980394	-4.47106
Gm9493	102638448	processed_pseudogene	-0.298659	7.36232	-1.39121	0.180407	0.980394	-4.51462
Cdk8	264064	protein_coding	0.26179	6.71807	1.38463	0.180414	0.980394	-4.4949
Zfp948	381066	protein_coding	0.374225	5.1838	1.38454	0.180441	0.980394	-4.47157
Tmem55a			0.303176	5.86252	1.38435	0.1805	0.980394	-4.4769
Phactr4	100169	protein_coding	0.242479	7.22213	1.3836	0.180726	0.980394	-4.51644
Fbxo11	225055	protein_coding	0.210994	8.07307	1.38303	0.1809	0.980394	-4.53604
Mndal	100040462	protein_coding	-0.275556	6.08301	-1.3821	0.181178	0.980394	-4.48084
Selenop	20363	protein_coding	-0.298702	9.74955	-1.40109	0.181186	0.980394	-4.54263
Smim8	66291	protein_coding	-0.520722	4.28707	-1.38118	0.181459	0.980394	-4.50454
Unc50	67387	protein_coding	-0.287803	5.75345	-1.38115	0.181466	0.980394	-4.4755
Mrpl32	75398	protein_coding	-0.465744	4.66568	-1.38102	0.181506	0.980394	-4.48497
Mras	17532	protein_coding	-0.477038	4.60431	-1.37971	0.181905	0.980394	-4.49296
Dedd	21945	protein_coding	0.442464	4.85158	1.3772	0.182669	0.980394	-4.48101
Myl12a	67268	protein_coding	-0.251867	8.16533	-1.37786	0.182709	0.980394	-4.54231
Tenm3	23965	protein_coding	-0.921438	6.03743	-1.47509	0.182926	0.980394	-4.43495
Sdc3	20970	protein_coding	-0.212697	7.33924	-1.37604	0.183022	0.980394	-4.52356
Pdzrn4	239618	protein_coding	-0.555913	4.8796	-1.38386	0.183125	0.980394	-4.47977
Ebf1	13591	protein_coding	0.235333	11.368	1.37764	0.183165	0.980394	-4.57552
Hmgn2	15331	protein_coding	-0.53837	4.34169	-1.37506	0.18332	0.980394	-4.4988
Frmd4a	209630	protein_coding	-0.2879	7.49613	-1.37788	0.183498	0.980394	-4.52171
Rims2	116838	protein_coding	-0.370351	6.86571	-1.39708	0.183526	0.980394	-4.49762
Smim10l1	381820	protein_coding	-0.260102	6.51522	-1.37413	0.183605	0.980394	-4.49912
Gm15581	102631779	antisense	0.372387	5.12718	1.37412	0.183609	0.980394	-4.47893
Anks1	224650	protein_coding	0.229962	7.71911	1.37336	0.183842	0.980394	-4.53396
Camkk2	207565	protein_coding	0.461128	4.88024	1.37324	0.183877	0.980394	-4.48431
Luc7l	66978	protein_coding	-0.242332	6.56874	-1.37301	0.183949	0.980394	-4.50308
Galnt15	78754	protein_coding	-0.280637	6.90254	-1.37256	0.184109	0.980394	-4.51429
Zeb2	24136	protein_coding	0.221239	7.63974	1.37183	0.184309	0.980394	-4.5371
Megf8	269878	protein_coding	-0.383699	5.02347	-1.37162	0.184375	0.980394	-4.48197
Upf3b	68134	protein_coding	0.294744	5.66212	1.37161	0.184377	0.980394	-4.48122
Akap10	56697	protein_coding	0.230487	6.98542	1.37107	0.184542	0.980394	-4.51771
Dag1	13138	protein_coding	-0.223243	6.78835	-1.37094	0.184584	0.980394	-4.51067
Erlec1	66753	protein_coding	-0.383745	5.49929	-1.37047	0.184751	0.980394	-4.48007
Gabrg3	14407	protein_coding	-1.07083	5.84209	-1.47154	0.184793	0.980394	-4.4377
Akt2	11652	protein_coding	0.435285	4.89603	1.37021	0.18483	0.980394	-4.48163
Gstm1	14862	protein_coding	-0.303404	7.26014	-1.37768	0.184892	0.980394	-4.52385
Macf1	11426	protein_coding	0.20473	10.6258	1.36986	0.184916	0.980394	-4.57684
Fkbp4	14228	protein_coding	-0.268798	6.36828	-1.36964	0.184983	0.980394	-4.50044
Tasp1	75812	protein_coding	0.268516	6.01416	1.36936	0.185067	0.980394	-4.49101
Rp9	55934	protein_coding	-0.258266	6.46321	-1.36889	0.185213	0.980394	-4.49815
Tpp2	22019	protein_coding	0.247071	6.66419	1.36769	0.185584	0.980394	-4.51269
Acvrl1	11482	protein_coding	-0.19915	7.94713	-1.36626	0.186024	0.980394	-4.54702
Trib2	217410	protein_coding	-0.335756	6.89693	-1.37844	0.18613	0.980394	-4.51106
Gm13629	100038743	antisense	-0.683875	4.01891	-1.36574	0.186197	0.980394	-4.51954
Twistnb		protein_coding	-0.401758	4.77971	-1.3655	0.18626	0.980394	-4.48587
D730003I15Rik	100504360	lincRNA	-0.515877	4.41478	-1.36453	0.186561	0.980394	-4.49944
Map2k5	23938	protein_coding	0.234583	7.19604	1.36451	0.186566	0.980394	-4.53082
Agbl4	78933	protein_coding	-0.659237	6.25888	-1.43569	0.186689	0.980394	-4.45781
Cul3	26554	protein_coding	0.19509	7.79105	1.36366	0.186828	0.980394	-4.54817
Rpl21	19933	protein_coding	-0.299708	7.39206	-1.37058	0.187161	0.980394	-4.53264
Cpe	12876	protein_coding	-0.248696	7.70648	-1.36196	0.187381	0.980394	-4.54483
St6galnac2	20446	protein_coding	-0.258738	6.37513	-1.36126	0.187576	0.980394	-4.50511
Klhl23	277396	protein_coding	0.285883	5.72802	1.36106	0.187636	0.980394	-4.48965
Pcdh10	18526	protein_coding	-0.643737	4.00343	-1.36101	0.187652	0.980394	-4.51743
Actr2	66713	protein_coding	-0.221515	7.38588	-1.36074	0.187737	0.980394	-4.5365
E2f5	13559	protein_coding	0.490738	4.47037	1.36048	0.187819	0.980394	-4.50076
Tmem128	66309	protein_coding	-0.301723	5.63933	-1.3604	0.187844	0.980394	-4.48842
Glmn	170823	protein_coding	0.362847	5.06443	1.36039	0.187846	0.980394	-4.4864
Grap	71520	protein_coding	-0.316423	6.25134	-1.36043	0.187857	0.980394	-4.50127
Jazf1	231986	protein_coding	0.36135	5.55944	1.35924	0.188206	0.980394	-4.48749
Nup88	19069	protein_coding	0.463173	4.52755	1.35887	0.188319	0.980394	-4.49859
Rps23	66475	protein_coding	-0.258177	7.52379	-1.35814	0.18857	0.980394	-4.54416
Emd	13726	protein_coding	-0.32562	5.12814	-1.35796	0.188605	0.980394	-4.487
Ppp1cb	19046	protein_coding	-0.201129	8.45215	-1.35774	0.188674	0.980394	-4.56378
Suz12	52615	protein_coding	0.220439	6.98192	1.35761	0.188712	0.980394	-4.53046
B4gat1	108902	protein_coding	-0.453757	4.43579	-1.35759	0.188721	0.980394	-4.49929
Prex1	277360	protein_coding	0.43901	4.66385	1.35714	0.188861	0.980394	-4.49479
Gm37240		protein_coding	0.238274	6.72975	1.35703	0.188896	0.980394	-4.52347
Elmsan1		protein_coding	0.272495	5.72415	1.35617	0.189163	0.980394	-4.49507
Pard3bos1	74661	antisense	0.556637	4.61185	1.35578	0.189311	0.980394	-4.50264
Sypl	19027	protein_coding	-0.196631	8.16725	-1.35567	0.189321	0.980394	-4.56166
Kcnq5	226922	protein_coding	-0.468908	6.18203	-1.38267	0.189413	0.980394	-4.48203
Ccdc124	234388	protein_coding	0.457066	4.85909	1.35415	0.189867	0.980394	-4.49071
Zcchc17	619605	protein_coding	-0.37493	5.40315	-1.3539	0.189877	0.980394	-4.48926
Fkbp15	338355	protein_coding	0.280808	6.02907	1.35381	0.189904	0.980394	-4.50176
Rnpepl1	108657	protein_coding	-0.304636	6.00779	-1.35381	0.189905	0.980394	-4.49785
A730081D07Rik	102633880	antisense	-0.320489	5.77193	-1.35349	0.190004	0.980394	-4.49813
Sntg2	268534	protein_coding	0.757468	3.54136	1.35301	0.190155	0.980394	-4.53478
Ttc8	76260	protein_coding	-0.44214	4.90856	-1.35215	0.190426	0.980394	-4.49491
Kcnma1	16531	protein_coding	-0.307763	6.25817	-1.35195	0.190511	0.980394	-4.51191
Cntn5	244682	protein_coding	-1.00019	6.41618	-1.45155	0.190532	0.980394	-4.4535
Tbc1d10b	68449	protein_coding	0.433315	4.65025	1.35167	0.190579	0.980394	-4.49757
Emcn	59308	protein_coding	-0.206498	9.58753	-1.35163	0.190589	0.980394	-4.58327
Fzd3	14365	protein_coding	0.308955	5.47299	1.35154	0.190617	0.980394	-4.49219
Prrg2	65116	protein_coding	-0.574881	4.25626	-1.35131	0.19069	0.980394	-4.51912
Ckap4	216197	protein_coding	0.470986	4.42958	1.35124	0.190714	0.980394	-4.50036
Lyrm4	380840	protein_coding	0.482875	4.58962	1.35094	0.190808	0.980394	-4.49869
Selenon	74777	protein_coding	0.454589	4.5171	1.3507	0.190882	0.980394	-4.50222
Git2	26431	protein_coding	0.207481	7.92982	1.35	0.191105	0.980394	-4.56285
Cnn2	12798	protein_coding	-0.317302	5.88329	-1.3497	0.1912	0.980394	-4.49759
Ncald	52589	protein_coding	0.332835	5.58065	1.34912	0.191383	0.980394	-4.49417
Patl2	67578	protein_coding	-0.455135	4.84987	-1.34866	0.19154	0.980394	-4.49516
Herc6	67138	protein_coding	0.389851	6.4967	1.36824	0.191856	0.980394	-4.50577
Gm47167		antisense	0.388603	5.12204	1.3476	0.191862	0.980394	-4.49268
Hmgn1	15312	protein_coding	-0.261691	6.48556	-1.34672	0.192141	0.980394	-4.5231
Rprd1b	70470	protein_coding	0.277239	6.0062	1.3462	0.192307	0.980394	-4.50539
Xpa	22590	protein_coding	0.389885	5.02715	1.3462	0.192308	0.980394	-4.49712
Ift81	12589	protein_coding	0.474143	4.31653	1.34601	0.192369	0.980394	-4.50266
Pag1	94212	protein_coding	0.400178	5.13049	1.34583	0.192425	0.980394	-4.49367
Ift52	245866	protein_coding	0.480301	4.55682	1.34536	0.192572	0.980394	-4.50186
Aplp1	11803	protein_coding	0.308104	5.36317	1.34479	0.192754	0.980394	-4.49569
Tceal9	22381	protein_coding	-0.310708	6.55364	-1.34774	0.192775	0.980394	-4.52351
Crybg3	224273	protein_coding	0.202633	7.74193	1.34468	0.192789	0.980394	-4.56117
Yeats4	64050	protein_coding	-0.474654	4.7296	-1.34449	0.19285	0.980394	-4.50088
Tmem135	72759	protein_coding	-0.213608	7.53431	-1.3425	0.193485	0.980394	-4.55832
Enpp5	83965	protein_coding	0.575483	3.98871	1.34244	0.193504	0.980394	-4.51825
Fnbp4	55935	protein_coding	0.299842	6.23792	1.34126	0.19388	0.980394	-4.50877
Bnip2	12175	protein_coding	-0.230942	7.60266	-1.34072	0.194052	0.980394	-4.56179
Pcm1	18536	protein_coding	0.211777	7.68379	1.34057	0.194099	0.980394	-4.56573
Exosc8	69639	protein_coding	0.442955	4.32794	1.34014	0.194238	0.980394	-4.50685
Top2b	21974	protein_coding	-0.204295	7.25842	-1.33949	0.194447	0.980394	-4.55445
Ptgds	19215	protein_coding	0.379365	5.24925	1.34051	0.194458	0.980394	-4.49956
Adgrb3	210933	protein_coding	-0.650106	8.18438	-1.43203	0.194479	0.980394	-4.50592
Slc35e2	320541	protein_coding	0.38299	4.95688	1.33927	0.194517	0.980394	-4.49733
Akt3	23797	protein_coding	0.202171	9.51996	1.33901	0.194598	0.980394	-4.59522
Tmco3	234076	protein_coding	0.379848	4.95376	1.33853	0.194753	0.980394	-4.50047
Ndufa6	67130	protein_coding	-0.29724	6.34706	-1.33848	0.194793	0.980394	-4.5234
Sugt1	67955	protein_coding	-0.257057	6.36897	-1.33743	0.195107	0.980394	-4.52347
Ndrg2	29811	protein_coding	0.288506	6.50042	1.3373	0.195171	0.980394	-4.52761
Heg1	77446	protein_coding	0.215833	9.95647	1.33708	0.195217	0.980394	-4.60156
Spata7	104871	protein_coding	-0.465759	4.72557	-1.33645	0.19542	0.980394	-4.50476
Heatr5a	320487	protein_coding	0.23252	7.12772	1.33617	0.195511	0.980394	-4.54876
Ntm	235106	protein_coding	-0.365472	7.84514	-1.36906	0.19572	0.980394	-4.54538
Igsf5	72058	protein_coding	-0.290617	6.3416	-1.33545	0.195741	0.980394	-4.52336
Xpo7	65246	protein_coding	0.217554	7.24454	1.33509	0.195858	0.980394	-4.5571
Mum1		protein_coding	0.39407	5.03439	1.33459	0.196018	0.980394	-4.50102
Ncoa4	27057	protein_coding	-0.300814	5.66569	-1.33437	0.196088	0.980394	-4.50571
Aifm1	26926	protein_coding	0.345134	4.98654	1.33436	0.196093	0.980394	-4.50035
Tpgs1	110012	protein_coding	-0.430053	4.66989	-1.33424	0.196132	0.980394	-4.50248
Tra2a	101214	protein_coding	0.194187	8.15152	1.33362	0.196332	0.980394	-4.58217
Mapk3	26417	protein_coding	-0.254779	6.85846	-1.33332	0.196427	0.980394	-4.54679
Tex10	269536	protein_coding	-0.327253	5.16785	-1.33282	0.19659	0.980394	-4.50078
Stx7	53331	protein_coding	0.236458	6.42557	1.3327	0.19663	0.980394	-4.52986
Htatsf1	72459	protein_coding	-0.362801	5.02406	-1.33245	0.196709	0.980394	-4.50098
Vcp	269523	protein_coding	-0.278139	5.9442	-1.33214	0.19681	0.980394	-4.51813
Gm28501		antisense	0.651419	4.02366	1.33207	0.196833	0.980394	-4.5296
Smyd2	226830	protein_coding	-0.457201	4.75515	-1.33124	0.1971	0.980394	-4.50496
Tm2d3	68634	protein_coding	0.388953	5.20962	1.33008	0.1975	0.980394	-4.50278
Foxp1	108655	protein_coding	0.201647	10.0793	1.32988	0.19754	0.980394	-4.60931
1700025G04Rik	69399	protein_coding	-0.394909	4.92212	-1.32976	0.197579	0.980394	-4.5044
Acox1	11430	protein_coding	0.328325	6.22078	1.33244	0.197662	0.980394	-4.5237
Irak1	16179	protein_coding	-0.316867	5.71005	-1.32928	0.197734	0.980394	-4.50824
Slc25a24	229731	protein_coding	0.429576	4.86579	1.32878	0.197897	0.980394	-4.50874
Rel	19696	protein_coding	0.579481	4.57469	1.3304	0.197961	0.980394	-4.51298
Prim2	19076	protein_coding	-0.418748	4.70007	-1.32845	0.198004	0.980394	-4.50791
Rbm41	237073	protein_coding	0.310086	5.60619	1.32827	0.198064	0.980394	-4.50839
Bex3	12070	protein_coding	-0.313299	5.23897	-1.3278	0.198217	0.980394	-4.50707
Kif21a	16564	protein_coding	-0.406612	5.4614	-1.33031	0.198414	0.980394	-4.50475
Csgalnact2	78752	protein_coding	0.316531	5.72582	1.32699	0.198478	0.980394	-4.51224
Pdzd2	68070	protein_coding	0.251965	8.0756	1.32866	0.198543	0.980394	-4.58357
Ppp2r1a	51792	protein_coding	-0.295334	6.1337	-1.32661	0.198602	0.980394	-4.52519
Eef1a1	13627	protein_coding	-0.234527	9.56698	-1.3282	0.198652	0.980394	-4.60639
Vamp5	53620	protein_coding	-0.27817	6.37069	-1.32635	0.198687	0.980394	-4.52915
Arfgap3	66251	protein_coding	0.415435	4.9986	1.32628	0.198733	0.980394	-4.50428
Hpf1	72612	protein_coding	-0.306235	5.44998	-1.32549	0.198966	0.980394	-4.5062
Cdc42se2	72729	protein_coding	0.239509	6.80652	1.32548	0.198971	0.980394	-4.54789
Hsph1	15505	protein_coding	0.311665	5.55037	1.32541	0.198994	0.980394	-4.50909
B2m	12010	protein_coding	-0.266077	9.26572	-1.33442	0.199007	0.980394	-4.59747
Hnrnpl	15388	protein_coding	-0.230242	6.43645	-1.32511	0.19909	0.980394	-4.53339
Pawr	114774	protein_coding	0.585589	4.07555	1.32499	0.19913	0.980394	-4.52259
Pcsk2	18549	protein_coding	-0.377429	4.96485	-1.32459	0.19926	0.980394	-4.50519
Apobec1	11810	protein_coding	0.47188	4.40878	1.32431	0.199353	0.980394	-4.51343
Bnip3l	12177	protein_coding	-0.242097	7.73501	-1.32399	0.199478	0.980394	-4.5818
Thap3	69876	protein_coding	-0.295544	5.95413	-1.32335	0.199665	0.980394	-4.52078
Nhsl2	100042480	protein_coding	0.239358	6.62872	1.3233	0.199683	0.980394	-4.54462
Sdhaf3	71238	protein_coding	0.416472	4.89965	1.32227	0.200018	0.980394	-4.50707
Tmc7	209760	protein_coding	-0.2293	7.09714	-1.32203	0.200098	0.980394	-4.56576
Dlat	235339	protein_coding	-0.319305	5.5057	-1.32186	0.200155	0.980394	-4.51016
Sec61a1	53421	protein_coding	-0.278292	5.88902	-1.32168	0.200211	0.980394	-4.5179
Slc3a2	17254	protein_coding	-0.231353	8.36073	-1.32173	0.200218	0.980394	-4.59563
Gm14296	102639598	protein_coding	-0.454907	4.46652	-1.32162	0.200233	0.980394	-4.51428
Rbpj	19664	protein_coding	0.251594	6.51685	1.32138	0.20031	0.980394	-4.54
Cep57	74360	protein_coding	-0.370312	5.02657	-1.32117	0.200378	0.980394	-4.5071
Arrdc3	105171	protein_coding	0.409358	4.69699	1.32114	0.200388	0.980394	-4.51018
Gm10320	101055909	protein_coding	-0.375788	5.52958	-1.32066	0.200571	0.980394	-4.50991
Txndc16	70561	protein_coding	-0.372592	5.40461	-1.32029	0.200667	0.980394	-4.50768
Lmo2	16909	protein_coding	-0.248609	7.63149	-1.3202	0.200719	0.980394	-4.57854
Snx13	217463	protein_coding	0.203803	7.91888	1.31977	0.200838	0.980394	-4.58972
Trim12c	319236	protein_coding	-0.301277	5.7565	-1.31971	0.200857	0.980394	-4.51717
Vav3	57257	protein_coding	-0.585331	4.04767	-1.31912	0.201051	0.980394	-4.53009
Mgll	23945	protein_coding	0.242639	6.62302	1.319	0.201091	0.980394	-4.5444
Dlgap2	244310	protein_coding	-1.02149	4.72912	-1.38207	0.201254	0.980394	-4.49765
P4hb	18453	protein_coding	-0.28296	5.91447	-1.31758	0.201558	0.980394	-4.52159
Sike1	66641	protein_coding	-0.273109	6.36191	-1.31676	0.201828	0.980394	-4.53335
Icmt	57295	protein_coding	-0.479932	4.51755	-1.31664	0.201869	0.980394	-4.51918
Fry	320365	protein_coding	0.197077	11.1058	1.31662	0.201876	0.980394	-4.63154
Id2	15902	protein_coding	0.356153	5.04564	1.31634	0.201965	0.980394	-4.51069
Ctnna3	216033	protein_coding	0.27543	7.56848	1.32197	0.202014	0.980394	-4.58123
Nampt	59027	protein_coding	-0.336019	7.67808	-1.34005	0.202278	0.980394	-4.56632
Psmb4	19172	protein_coding	-0.32415	6.21748	-1.31843	0.202288	0.980394	-4.53524
Zfp516	329003	protein_coding	0.391352	5.01813	1.31531	0.202308	0.980394	-4.51106
Icam2	15896	protein_coding	-0.260368	7.06428	-1.31527	0.202342	0.980394	-4.56634
Nptn	20320	protein_coding	0.190563	8.0878	1.31519	0.202348	0.980394	-4.59664
Zfpm2	22762	protein_coding	-0.388141	5.16093	-1.31492	0.202435	0.980394	-4.51045
Actn1	109711	protein_coding	0.269346	6.40929	1.31486	0.202457	0.980394	-4.54372
Ubash3b	72828	protein_coding	0.632309	4.03336	1.31613	0.202599	0.980394	-4.52512
Aasdhppt	67618	protein_coding	0.438123	4.52026	1.31366	0.202852	0.980394	-4.51674
Wdr7	104082	protein_coding	0.22126	6.98007	1.31364	0.20286	0.980394	-4.56614
Zfp710	209225	protein_coding	0.435143	4.51436	1.31364	0.20286	0.980394	-4.51604
Cux1	13047	protein_coding	0.238735	7.41934	1.3134	0.20294	0.980394	-4.57829
Ankrd11	77087	protein_coding	0.196297	8.32999	1.31326	0.202983	0.980394	-4.60234
Dusp7	235584	protein_coding	-0.339878	5.6289	-1.31305	0.203054	0.980394	-4.51509
Adcy8	11514	protein_coding	-0.412369	4.87312	-1.31302	0.203064	0.980394	-4.51149
Paics	67054	protein_coding	-0.330745	5.23639	-1.31278	0.203145	0.980394	-4.51196
Stox2	71069	protein_coding	0.232446	8.96536	1.31331	0.203251	0.980394	-4.61194
Arpc4	68089	protein_coding	0.31772	5.54139	1.3119	0.203436	0.980394	-4.51967
Trpc3	22065	protein_coding	0.251056	7.65287	1.31245	0.203621	0.980394	-4.58856
Abcc5	27416	protein_coding	0.248874	6.18264	1.31128	0.20364	0.980394	-4.53578
Naa16	66897	protein_coding	-0.249165	6.61927	-1.31093	0.203758	0.980394	-4.55302
Map4k5	399510	protein_coding	0.224849	6.80794	1.31087	0.203777	0.980394	-4.55836
Nup155	170762	protein_coding	0.433662	4.80989	1.30994	0.204085	0.980394	-4.51329
Snap47	67826	protein_coding	0.319851	5.27556	1.30979	0.204137	0.980394	-4.51545
Sox17	20671	protein_coding	0.198107	7.62016	1.30905	0.204381	0.980394	-4.59124
Nsun2	28114	protein_coding	0.371409	4.70281	1.309	0.204398	0.980394	-4.51399
Maml3	433586	protein_coding	0.253533	7.63291	1.31071	0.204415	0.980394	-4.59198
Zfp787	67109	protein_coding	0.519812	4.41932	1.30869	0.204501	0.980394	-4.52889
Scaf8	106583	protein_coding	0.225953	7.32804	1.30813	0.204688	0.980394	-4.5776
Caprin1	53872	protein_coding	-0.197627	7.35504	-1.30774	0.204819	0.980394	-4.58205
Pum1	80912	protein_coding	0.202483	7.789	1.30743	0.204921	0.980394	-4.59689
Sept10		protein_coding	0.24635	6.2319	1.30677	0.205143	0.980394	-4.54042
Mkl1			0.277078	6.49092	1.30598	0.205406	0.980394	-4.54933
Syt11	229521	protein_coding	0.347522	5.79654	1.30779	0.205543	0.980394	-4.52911
Sh3glb1	54673	protein_coding	-0.207473	8.27789	-1.30537	0.205611	0.980394	-4.60699
Apc	11789	protein_coding	-0.197253	8.07878	-1.30471	0.20583	0.980394	-4.60441
Ppm1b	19043	protein_coding	0.235338	6.51355	1.30471	0.205832	0.980394	-4.55636
Ostm1	14628	protein_coding	-0.426589	4.73081	-1.30462	0.205861	0.980394	-4.51771
Stx6	58244	protein_coding	-0.301332	6.10146	-1.30408	0.206042	0.980394	-4.5332
Pik3r1	18708	protein_coding	0.202495	7.36662	1.30396	0.206083	0.980394	-4.58858
Ndufc2	68197	protein_coding	-0.258316	6.89696	-1.30375	0.206174	0.980394	-4.57197
Poc1b	382406	protein_coding	0.426213	4.93963	1.30347	0.206258	0.980394	-4.51605
Rasa2	114713	protein_coding	0.265487	6.58996	1.30312	0.206385	0.980394	-4.56567
Mdn1	100019	protein_coding	0.381911	4.8127	1.30302	0.206395	0.980394	-4.51809
Ube4b	63958	protein_coding	0.229689	6.56832	1.30266	0.206517	0.980394	-4.55753
Specc1	432572	protein_coding	0.217744	6.89075	1.30214	0.20669	0.980394	-4.57237
Irf2bpl	238330	protein_coding	-0.246095	7.32901	-1.30184	0.206817	0.980394	-4.58481
Rpl4	67891	protein_coding	-0.390542	6.92292	-1.33205	0.207143	0.980394	-4.54971
Anapc1	17222	protein_coding	0.249785	6.46624	1.30078	0.207148	0.980394	-4.55679
Eef1b2	55949	protein_coding	-0.315191	6.82602	-1.31047	0.207294	0.980394	-4.56563
Zfp697	242109	protein_coding	-0.462902	4.8369	-1.29877	0.207826	0.980394	-4.52182
Sh3tc2	225608	protein_coding	0.267923	6.22584	1.29763	0.208211	0.980394	-4.55004
Btbd7	238386	protein_coding	0.234534	8.46258	1.29815	0.208317	0.980394	-4.61785
Iigp1	60440	protein_coding	0.277648	6.02291	1.2971	0.208389	0.980394	-4.53732
Dpp9	224897	protein_coding	-0.31758	5.21312	-1.29675	0.208507	0.980394	-4.52084
AU040320	100317	protein_coding	-0.266223	6.10176	-1.29652	0.208586	0.980394	-4.54325
Zfp871	208292	protein_coding	0.246474	6.51373	1.29628	0.208665	0.980394	-4.56194
Grrp1		protein_coding	0.273209	6.76584	1.29557	0.208928	0.980394	-4.56984
Zcchc7	319885	protein_coding	0.18865	8.86079	1.29477	0.209176	0.980394	-4.62731
Ice1	218333	protein_coding	0.270305	5.81154	1.29336	0.209655	0.980394	-4.53827
Angptl4	57875	protein_coding	-0.417035	4.50583	-1.29325	0.209692	0.980394	-4.52253
Fndc3a	319448	protein_coding	0.220502	7.1993	1.29301	0.209774	0.980394	-4.59083
Rbbp7	245688	protein_coding	-0.270841	6.31226	-1.29289	0.209814	0.980394	-4.55638
Phykpl	72947	protein_coding	0.441558	4.65388	1.29225	0.210034	0.980394	-4.52495
Prune1	229589	protein_coding	0.354705	5.34245	1.2912	0.210391	0.980394	-4.52256
Sod3	20657	protein_coding	-0.29641	5.78196	-1.29119	0.210392	0.980394	-4.5346
Grpel1	17713	protein_coding	-0.406083	5.15937	-1.29139	0.21041	0.980394	-4.52314
Birc6	12211	protein_coding	0.19718	8.34809	1.29039	0.210667	0.980394	-4.62295
E430024I08Rik	622175	lincRNA	0.455415	4.26941	1.29024	0.210717	0.980394	-4.53089
Zfp62	22720	protein_coding	-0.283454	5.57251	-1.29001	0.210796	0.980394	-4.53135
Usp46	69727	protein_coding	0.204015	7.12494	1.28884	0.211195	0.980394	-4.59067
9130011E15Rik			0.251559	6.55868	1.2888	0.211207	0.980394	-4.56959
Rassf8	71323	protein_coding	0.287404	7.03257	1.29399	0.211231	0.980394	-4.58416
Akt1	11651	protein_coding	-0.270673	5.94547	-1.28852	0.211303	0.980394	-4.54564
Elmo1	140580	protein_coding	-0.217914	9.59503	-1.28836	0.211381	0.980394	-4.64244
Mrpl3	94062	protein_coding	-0.383713	4.91049	-1.28783	0.21154	0.980394	-4.52371
Afap1l2	226250	protein_coding	0.211772	7.75357	1.2873	0.21172	0.980394	-4.61236
Rpl26	19941	protein_coding	-0.325989	7.9932	-1.31154	0.212061	0.980394	-4.59948
Kcnip1	70357	protein_coding	-0.734914	4.58354	-1.31153	0.212061	0.980394	-4.52188
Eda	13607	protein_coding	0.411233	4.93227	1.28624	0.212083	0.980394	-4.52433
Rnf121	75212	protein_coding	-0.363595	5.02762	-1.28571	0.212265	0.980394	-4.52468
Dtd1	66044	protein_coding	-0.276053	5.86818	-1.28556	0.212318	0.980394	-4.53862
Ammecr1	56068	protein_coding	0.29162	6.33445	1.28631	0.212345	0.980394	-4.56406
Anapc4	52206	protein_coding	0.290691	5.81668	1.28482	0.21257	0.980394	-4.53928
Klf3	16599	protein_coding	0.219839	7.68693	1.28413	0.212809	0.980394	-4.61335
Prpf3	70767	protein_coding	0.429967	4.6934	1.2841	0.212819	0.980394	-4.52602
Polr2e	66420	protein_coding	-0.425209	4.80659	-1.28267	0.213307	0.980394	-4.52718
A630089N07Rik	320586	protein_coding	-0.430402	4.87206	-1.28182	0.213602	0.980394	-4.52656
Grasp		protein_coding	-0.251745	7.08308	-1.28161	0.213698	0.980394	-4.5965
Lhfp	108927	protein_coding	0.228737	7.13825	1.28147	0.213721	0.980394	-4.60197
Nebl	74103	protein_coding	0.2003	11.0707	1.28026	0.21414	0.980394	-4.66422
Gtf3c6	67371	protein_coding	-0.440775	4.51048	-1.27987	0.214275	0.980394	-4.5313
Klhdc10	76788	protein_coding	0.22786	6.81139	1.2789	0.214609	0.980394	-4.58864
Zfp646	233905	protein_coding	-0.427884	4.85807	-1.27864	0.214699	0.980394	-4.52789
Lcmt1	30949	protein_coding	0.454392	4.39928	1.27737	0.215138	0.980394	-4.53523
Adss	11566	protein_coding	0.300182	5.99637	1.2772	0.215198	0.980394	-4.54923
Ifi27	52668	protein_coding	-0.265352	6.37279	-1.27594	0.215633	0.980394	-4.56701
Ly6e	17069	protein_coding	-0.215527	9.99027	-1.27599	0.21564	0.980394	-4.65727
March6		protein_coding	0.192515	7.53762	1.27592	0.215642	0.980394	-4.61581
Atp8a2	50769	protein_coding	-0.426634	4.95726	-1.27571	0.215714	0.980394	-4.52922
Trabd	67976	protein_coding	-0.402273	4.76101	-1.2748	0.21603	0.980394	-4.52968
Msrb3	320183	protein_coding	0.202331	7.95692	1.27469	0.216067	0.980394	-4.62981
Myo1d	338367	protein_coding	0.219818	9.11045	1.27441	0.216188	0.980394	-4.64839
Prkdc	19090	protein_coding	0.28744	6.10266	1.27432	0.216196	0.980394	-4.55843
Cops6	26893	protein_coding	-0.400141	4.79104	-1.27389	0.216347	0.980394	-4.53005
Slc1a2	20511	protein_coding	0.24178	8.05889	1.27505	0.216497	0.980394	-4.62834
Vtn	22370	protein_coding	-0.212339	10.2049	-1.27311	0.216641	0.980394	-4.66266
Rwdd1	66521	protein_coding	-0.301977	5.8082	-1.27171	0.217105	0.980394	-4.54752
Armc8	74125	protein_coding	0.241453	6.69707	1.27125	0.217267	0.980394	-4.58655
Rgmb	68799	protein_coding	-0.346123	5.15176	-1.27056	0.217506	0.980394	-4.53326
Selenoi	28042	protein_coding	0.357382	5.14266	1.26981	0.21777	0.980394	-4.53525
Grm3	108069	protein_coding	0.237654	9.01085	1.27263	0.217841	0.980394	-4.64941
Adam22	11496	protein_coding	-0.558565	5.52644	-1.30747	0.217991	0.980394	-4.52528
Klhl3	100503085	protein_coding	0.402485	5.22308	1.26918	0.218012	0.980394	-4.53421
Kctd3	226823	protein_coding	-0.406678	4.99624	-1.26839	0.218266	0.980394	-4.53253
Hnrnpdl	50926	protein_coding	-0.291898	6.18892	-1.26783	0.218485	0.980394	-4.56449
Washc3	67282	protein_coding	-0.339366	4.87646	-1.26774	0.218494	0.980394	-4.53306
Adgrl1	330814	protein_coding	0.390794	4.63207	1.26722	0.218677	0.980394	-4.53316
Urgcp	72046	protein_coding	0.239368	6.39174	1.267	0.218753	0.980394	-4.58117
Cox11	69802	protein_coding	-0.415198	4.73944	-1.26699	0.218756	0.980394	-4.53448
Ost4	67695	protein_coding	-0.388869	5.34168	-1.26871	0.219319	0.980394	-4.54161
Axl	26362	protein_coding	0.330347	5.21214	1.2649	0.21949	0.980394	-4.54168
Fig4	103199	protein_coding	-0.430619	4.89673	-1.2637	0.219937	0.980394	-4.53468
Blzf1	66352	protein_coding	0.503274	4.2877	1.26343	0.220007	0.980394	-4.53848
Pdss2	71365	protein_coding	0.23661	6.83702	1.26269	0.22027	0.980394	-4.60052
Astn2	56079	protein_coding	-0.595514	6.35709	-1.32164	0.220338	0.980394	-4.53483
Gm29237		antisense	0.27933	5.92796	1.26242	0.220363	0.980394	-4.56682
Cerk	223753	protein_coding	0.280908	5.55449	1.26231	0.220404	0.980394	-4.54789
Stat3	20848	protein_coding	0.214048	7.12685	1.26201	0.220508	0.980394	-4.61352
Bcl2l1	12048	protein_coding	-0.217333	9.32163	-1.2619	0.220571	0.980394	-4.66251
Ppp1r16b	228852	protein_coding	0.205136	7.78252	1.26163	0.220642	0.980394	-4.63432
Raf1	110157	protein_coding	0.223623	6.72906	1.26127	0.220772	0.980394	-4.59297
Maea	59003	protein_coding	0.23557	5.92014	1.2606	0.221006	0.980394	-4.56371
Hsp90b1	22027	protein_coding	-0.193731	8.07148	-1.25924	0.221487	0.980394	-4.64218
Synj1	104015	protein_coding	0.215371	6.73881	1.259	0.221572	0.980394	-4.60079
Ntng2	171171	protein_coding	0.391797	4.8512	1.25883	0.221633	0.980394	-4.53679
Diaph1	13367	protein_coding	-0.222073	6.64256	-1.25882	0.221636	0.980394	-4.59313
Cetn2	26370	protein_coding	-0.349166	5.09125	-1.25861	0.221711	0.980394	-4.54035
Ecscr	68545	protein_coding	-0.520435	4.67348	-1.26012	0.221727	0.980394	-4.53737
Ube2j2	140499	protein_coding	0.285686	5.78605	1.25831	0.221818	0.980394	-4.55508
Triobp	110253	protein_coding	0.316435	5.53877	1.25797	0.221937	0.980394	-4.54872
Psmd4	19185	protein_coding	-0.246937	6.29553	-1.25771	0.22203	0.980394	-4.58009
Entpd1	12495	protein_coding	0.230646	7.8933	1.25772	0.222048	0.980394	-4.64107
Ikbkg	16151	protein_coding	-0.423358	4.5533	-1.25529	0.222891	0.980394	-4.54011
Shank3	58234	protein_coding	0.200922	8.10691	1.25503	0.222983	0.980394	-4.64651
Megf6	230971	protein_coding	-0.283921	6.17604	-1.25415	0.223319	0.980394	-4.5764
Macrod2	72899	protein_coding	-0.334672	7.8233	-1.28067	0.223619	0.980394	-4.61926
Mdga2	320772	protein_coding	-0.304315	8.64645	-1.27597	0.223745	0.980394	-4.63948
Psma3	19167	protein_coding	0.230644	6.12634	1.25256	0.223863	0.980394	-4.57612
Hes1	15205	protein_coding	-0.31223	5.99132	-1.25331	0.223901	0.980394	-4.56984
Rps26	27370	protein_coding	-0.266557	6.95355	-1.25407	0.224048	0.980394	-4.6137
Ahctf1	226747	protein_coding	0.228857	6.28819	1.25183	0.224123	0.980394	-4.58384
Taok2	381921	protein_coding	-0.269109	5.72294	-1.25035	0.224654	0.980394	-4.5578
Afg3l2	69597	protein_coding	0.404094	4.58832	1.25035	0.224655	0.980394	-4.54155
Hcn2	15166	protein_coding	0.345155	4.99557	1.24996	0.224793	0.980394	-4.54288
Ppig	228005	protein_coding	-0.193893	7.37616	-1.24989	0.224817	0.980394	-4.63445
Gabra2	14395	protein_coding	-0.382329	5.31383	-1.24989	0.224842	0.980394	-4.54569
Ppm1f	68606	protein_coding	-0.239344	6.31271	-1.24978	0.224859	0.980394	-4.58226
Vps37b	330192	protein_coding	-0.335697	5.04312	-1.24977	0.224862	0.980394	-4.5428
Miga1	215708	protein_coding	0.337472	5.25284	1.24959	0.224925	0.980394	-4.54824
Uhmk1	16589	protein_coding	-0.25045	6.21273	-1.24949	0.224962	0.980394	-4.58199
Atpif1	11983	protein_coding	-0.359619	5.73417	-1.25229	0.225116	0.980394	-4.55835
Abracl	73112	protein_coding	-0.442054	4.44626	-1.24887	0.225184	0.980394	-4.54113
Hikeshi	67669	protein_coding	0.308218	5.66613	1.24863	0.225269	0.980394	-4.56318
Il1rap	16180	protein_coding	0.334223	5.64731	1.24988	0.225369	0.980394	-4.5632
Tbpl1	237336	protein_coding	0.291302	5.65686	1.24827	0.225401	0.980394	-4.56432
Fut11	73068	protein_coding	-0.396433	4.78932	-1.24765	0.225624	0.980394	-4.54159
Sh3tc1	231147	protein_coding	0.317037	5.01598	1.24687	0.225903	0.980394	-4.54507
Rb1	19645	protein_coding	0.198269	7.59785	1.24642	0.226064	0.980394	-4.64312
Usp12	22217	protein_coding	0.24162	6.00221	1.24614	0.226163	0.980394	-4.57676
Spag6l	50525	protein_coding	-0.298443	6.62623	-1.25102	0.226273	0.980394	-4.60082
Trak1	67095	protein_coding	0.195383	7.039	1.24507	0.226552	0.980394	-4.62571
Syn1	20964	protein_coding	-0.484137	4.2707	-1.24496	0.226589	0.980394	-4.54427
Arl6ip5	65106	protein_coding	-0.199087	7.17622	-1.24469	0.226688	0.980394	-4.62689
Psmb8	16913	protein_coding	-0.417854	5.14077	-1.24414	0.226908	0.980394	-4.54441
AC149090.1			-0.217608	6.69182	-1.24375	0.227026	0.980394	-4.60814
Bend6	320705	protein_coding	-0.359147	4.83238	-1.2437	0.227044	0.980394	-4.54348
Ubr3	68795	protein_coding	0.192837	8.12386	1.24354	0.227103	0.980394	-4.6588
Brd1	223770	protein_coding	0.226609	6.63602	1.24324	0.227211	0.980394	-4.6086
Pank3	211347	protein_coding	-0.232157	6.5801	-1.24237	0.227523	0.980394	-4.60016
Dpysl2	12934	protein_coding	-0.178449	7.8492	-1.24233	0.22754	0.980394	-4.64966
Ezh1	14055	protein_coding	-0.209014	6.74679	-1.24231	0.227548	0.980394	-4.6153
Supt20	56790	protein_coding	0.252683	6.44945	1.24211	0.227618	0.980394	-4.60139
Gyg	27357	protein_coding	-0.374529	4.85507	-1.24178	0.227737	0.980394	-4.54422
Mysm1	320713	protein_coding	-0.253403	6.7139	-1.24084	0.22808	0.980394	-4.60703
Clu	12759	protein_coding	0.304376	5.3082	1.24067	0.22814	0.980394	-4.55567
Ddx19b	234733	protein_coding	-0.579595	4.19463	-1.24049	0.228204	0.980394	-4.55244
Map3k11	26403	protein_coding	0.3123	5.2479	1.24045	0.228219	0.980394	-4.55018
Aqr	11834	protein_coding	0.266293	6.01352	1.24026	0.228288	0.980394	-4.57694
Zfp800	627049	protein_coding	0.257613	6.06362	1.24011	0.228343	0.980394	-4.58387
Serpinb6b	20708	protein_coding	-0.379533	4.73855	-1.23979	0.228458	0.980394	-4.5454
Scaf1	233208	protein_coding	0.334508	5.29095	1.23955	0.228546	0.980394	-4.55049
Senp2	75826	protein_coding	0.251601	6.17412	1.23919	0.228676	0.980394	-4.59
Aebp2	11569	protein_coding	-0.251649	6.20785	-1.23915	0.228691	0.980394	-4.58249
Mad1l1	17120	protein_coding	0.244067	6.0041	1.23899	0.228748	0.980394	-4.58252
Zfp740	68744	protein_coding	-0.317725	5.42851	-1.23881	0.228816	0.980394	-4.55181
Phf6	70998	protein_coding	-0.283848	5.49618	-1.23878	0.228826	0.980394	-4.55728
Hecw1	94253	protein_coding	-0.548533	5.3079	-1.26689	0.228864	0.980394	-4.54024
Hspe1	15528	protein_coding	-0.353173	5.36492	-1.23753	0.229302	0.980394	-4.55761
Gucy1a2	234889	protein_coding	0.23087	7.97198	1.23774	0.229525	0.980394	-4.65952
Acp2	11432	protein_coding	0.555456	4.20326	1.23681	0.229541	0.980394	-4.55564
Mrps7	50529	protein_coding	0.412798	4.66092	1.23679	0.229549	0.980394	-4.54683
Polg	18975	protein_coding	0.396551	4.8115	1.23669	0.229585	0.980394	-4.5462
Raph1	77300	protein_coding	0.18153	7.46254	1.23655	0.229636	0.980394	-4.6486
Wars2	70560	protein_coding	0.307209	5.74207	1.23642	0.229685	0.980394	-4.56896
Nlrc4	268973	protein_coding	-0.399187	6.18867	-1.25605	0.230353	0.980394	-4.57428
Zzz3	108946	protein_coding	-0.207601	6.92021	-1.2336	0.230713	0.980394	-4.62467
Relb	19698	protein_coding	0.45077	4.89034	1.23637	0.230733	0.980394	-4.54818
Zdhhc6	66980	protein_coding	-0.266773	5.76943	-1.23251	0.231109	0.980394	-4.57159
Dctn5	59288	protein_coding	0.325563	5.00885	1.23191	0.231329	0.980394	-4.55164
Vps50	73288	protein_coding	0.32915	5.55981	1.23095	0.231705	0.980394	-4.56535
Trpc4ap	56407	protein_coding	0.253473	6.27294	1.23086	0.231715	0.980394	-4.59171
Sav1	64010	protein_coding	-0.220112	6.51368	-1.23085	0.23172	0.980394	-4.60921
Bag1	12017	protein_coding	-0.324637	5.73846	-1.23074	0.231781	0.980394	-4.57278
Maff	17133	protein_coding	-0.460151	4.56833	-1.23018	0.231985	0.980394	-4.54852
Alkbh5	268420	protein_coding	-0.212964	6.71581	-1.22996	0.232044	0.980394	-4.61297
Ywhae	22627	protein_coding	-0.176318	8.63529	-1.22985	0.232085	0.980394	-4.67901
Mindy1	75007	protein_coding	-0.20551	7.18124	-1.22959	0.232179	0.980394	-4.64219
Slu7	193116	protein_coding	-0.35226	5.19155	-1.22914	0.232345	0.980394	-4.55352
Sumf1	58911	protein_coding	-0.237019	6.41478	-1.22908	0.23237	0.980394	-4.60597
Acadsb	66885	protein_coding	0.227315	6.31439	1.22906	0.232376	0.980394	-4.60697
Rps9	76846	protein_coding	-0.22701	8.50258	-1.23035	0.232464	0.980394	-4.67654
Srgap1	117600	protein_coding	0.246753	7.40911	1.23007	0.232565	0.980394	-4.64691
Smad1	17125	protein_coding	-0.207629	7.1115	-1.22852	0.232576	0.980394	-4.63789
Zrsr2	22184	protein_coding	0.315923	5.61369	1.22836	0.232632	0.980394	-4.56658
Aqp4	11829	protein_coding	0.330761	5.25347	1.2281	0.232728	0.980394	-4.5599
Tmem65	74868	protein_coding	0.204026	6.65523	1.22768	0.232884	0.980394	-4.62352
Robo2	268902	protein_coding	-0.287974	6.51076	-1.23039	0.233017	0.980394	-4.61191
Hdgfl2	15193	protein_coding	-0.404108	4.8738	-1.22728	0.23303	0.980394	-4.55031
Shtn1	71653	protein_coding	0.498495	4.46117	1.2273	0.233045	0.980394	-4.54991
Rfk	54391	protein_coding	-0.311417	5.38062	-1.22704	0.233117	0.980394	-4.55951
Flt1	14254	protein_coding	0.163196	12.2683	1.22619	0.233432	0.980394	-4.72117
Psmg2	107047	protein_coding	-0.460011	4.38188	-1.22597	0.233512	0.980394	-4.55155
Nrxn1	18189	protein_coding	-0.37984	8.76897	-1.26906	0.233723	0.980394	-4.64681
Tenm2	23964	protein_coding	-0.601642	7.59451	-1.29922	0.233765	0.980394	-4.59451
Lin54	231506	protein_coding	0.433415	4.8334	1.22524	0.233804	0.980394	-4.55186
Cttnbp2nl	80281	protein_coding	-0.190608	7.918	-1.22508	0.233842	0.980394	-4.67126
Mllt10	17354	protein_coding	0.19339	8.65181	1.22491	0.233905	0.980394	-4.6842
Auh	11992	protein_coding	-0.328573	5.42643	-1.22361	0.234383	0.980394	-4.56096
Zfp148	22661	protein_coding	0.184281	8.05186	1.22323	0.234524	0.980394	-4.67347
Fgf13	14168	protein_coding	-0.241183	8.02515	-1.22553	0.234624	0.980394	-4.66665
Mink1	50932	protein_coding	0.234133	6.04541	1.22282	0.234677	0.980394	-4.58772
Cdk11b	12537	protein_coding	-0.237636	6.32599	-1.222	0.234979	0.980394	-4.60954
Tmx1	72736	protein_coding	-0.392466	5.20239	-1.22144	0.235186	0.980394	-4.55491
Zfand5	22682	protein_coding	-0.199304	7.30997	-1.22142	0.235195	0.980394	-4.64811
Zfp777	72306	protein_coding	0.385573	4.90425	1.22136	0.235217	0.980394	-4.55329
Nvl	67459	protein_coding	0.322701	5.50839	1.2211	0.235314	0.980394	-4.56713
Parp8	52552	protein_coding	0.281255	6.13221	1.22028	0.235639	0.980394	-4.60057
Cdh12	215654	protein_coding	0.349581	5.19648	1.21931	0.235992	0.980394	-4.5643
2900026A02Rik	243219	protein_coding	0.189532	7.60355	1.21925	0.235999	0.980394	-4.6659
Ikbip	67454	protein_coding	0.37535	4.625	1.21908	0.236063	0.980394	-4.55282
Slc22a17	59049	protein_coding	0.330022	5.05288	1.21895	0.23611	0.980394	-4.56229
Zfp445	235682	protein_coding	0.259247	6.11491	1.21858	0.236249	0.980394	-4.59865
Decr1	67460	protein_coding	-0.42606	4.5075	-1.21852	0.236271	0.980394	-4.55311
Atp1b2	11932	protein_coding	0.206184	7.01806	1.21797	0.236478	0.980394	-4.64687
Ints6l	236790	protein_coding	0.301397	5.93425	1.21722	0.236778	0.980394	-4.5875
Mrps33	14548	protein_coding	-0.239931	6.14672	-1.21703	0.236826	0.980394	-4.5991
Klhl15	236904	protein_coding	0.333484	4.91299	1.21649	0.237027	0.980394	-4.55684
Rer1	67830	protein_coding	-0.278286	5.92967	-1.21613	0.237163	0.980394	-4.58906
Calm2	12314	protein_coding	0.214554	7.95395	1.21602	0.237225	0.980394	-4.67854
Fbxl4	269514	protein_coding	0.369787	5.10086	1.21591	0.237244	0.980394	-4.55915
Ppip5k1	327655	protein_coding	0.332459	5.12848	1.21582	0.237279	0.980394	-4.56058
Kcnh7	170738	protein_coding	-0.431924	5.3882	-1.22434	0.237387	0.980394	-4.56179
Pef1	67898	protein_coding	0.363312	4.635	1.21548	0.237407	0.980394	-4.55575
Dlgap1	224997	protein_coding	-0.374878	7.09754	-1.2476	0.237689	0.980394	-4.62459
Tbl1xr1	81004	protein_coding	0.191168	6.93811	1.21467	0.237707	0.980394	-4.64211
Ifit3	15959	protein_coding	-0.42264	4.9689	-1.21469	0.237721	0.980394	-4.55633
Dctn4	67665	protein_coding	0.200594	6.92649	1.2144	0.23781	0.980394	-4.64053
Cited2	17684	protein_coding	-0.386406	4.6618	-1.2143	0.237847	0.980394	-4.55466
Uaca	72565	protein_coding	0.187931	7.20449	1.21423	0.23787	0.980394	-4.65561
Stat6	20852	protein_coding	0.360355	4.85075	1.21418	0.237892	0.980394	-4.55791
Mrpl13	68537	protein_coding	-0.394132	4.68078	-1.21416	0.237899	0.980394	-4.55478
Bend7	209645	protein_coding	-0.227042	6.13331	-1.21405	0.237939	0.980394	-4.60152
Tmem94	71947	protein_coding	0.435359	4.51661	1.21377	0.238046	0.980394	-4.55534
Snx17	266781	protein_coding	-0.35118	5.63034	-1.21592	0.238198	0.980394	-4.5781
Atg13	51897	protein_coding	-0.291064	5.35071	-1.21291	0.238368	0.980394	-4.56895
Hsp90aa1	15519	protein_coding	-0.247888	6.84157	-1.21263	0.238491	0.980394	-4.63488
Nfix	18032	protein_coding	0.215604	6.52682	1.21239	0.238561	0.980394	-4.62137
Rnft1	76892	protein_coding	-0.358723	4.87321	-1.2122	0.238634	0.980394	-4.5574
Adam9	11502	protein_coding	-0.36994	5.16468	-1.21207	0.238681	0.980394	-4.56002
Zfp248	72720	protein_coding	0.37921	4.66714	1.21164	0.238842	0.980394	-4.55614
Apod	11815	protein_coding	-0.249799	7.31402	-1.21439	0.238933	0.980394	-4.66348
Fam107a	268709	protein_coding	-0.278555	6.55606	-1.21264	0.239051	0.980394	-4.62054
Arhgef9	236915	protein_coding	-0.264233	5.53066	-1.21101	0.23908	0.980394	-4.57569
Cct8	12469	protein_coding	-0.267781	5.7339	-1.21085	0.239138	0.980394	-4.58217
Bola2	66162	protein_coding	-0.399884	4.85458	-1.21065	0.239237	0.980394	-4.55993
Sars	20226	protein_coding	0.322275	5.2408	1.21048	0.239277	0.980394	-4.56775
Rab8a	17274	protein_coding	-0.459038	4.47522	-1.21028	0.239354	0.980394	-4.5564
Scd2	20250	protein_coding	0.201789	7.62293	1.21008	0.239428	0.980394	-4.67054
Ssfa2			-0.226216	6.74418	-1.20875	0.239928	0.980394	-4.63289
Tbp	21374	protein_coding	-0.52356	4.06834	-1.20851	0.240019	0.980394	-4.55776
Slc9a1	20544	protein_coding	0.327507	5.38638	1.20843	0.24005	0.980394	-4.5717
Sympk	68188	protein_coding	-0.328103	5.41804	-1.20839	0.240065	0.980394	-4.57266
Garem1	381126	protein_coding	0.397998	5.34122	1.2134	0.240076	0.980394	-4.56987
Psenen	66340	protein_coding	-0.264677	5.91681	-1.20789	0.240253	0.980394	-4.59901
Smg1	233789	protein_coding	0.182144	7.68109	1.20785	0.240265	0.980394	-4.67656
Sesn1	140742	protein_coding	-0.183372	8.09098	-1.20708	0.240556	0.980394	-4.69008
Uqcc1	56046	protein_coding	0.317263	5.16476	1.20655	0.240758	0.980394	-4.56335
Smad3	17127	protein_coding	0.272351	5.84102	1.20492	0.241374	0.980394	-4.59382
Pnrc2	52830	protein_coding	-0.352631	4.80595	-1.2049	0.241381	0.980394	-4.55966
Zeb1	21417	protein_coding	0.174157	9.25527	1.20477	0.241429	0.980394	-4.71006
Prkcb	18751	protein_coding	-0.210095	8.08571	-1.20455	0.241513	0.980394	-4.68736
Gm14820		antisense	-0.439518	4.23149	-1.20429	0.24161	0.980394	-4.55898
Zfp60	22718	protein_coding	0.459463	4.2761	1.20429	0.241611	0.980394	-4.55831
Sema3g	218877	protein_coding	0.303389	5.47905	1.20422	0.241638	0.980394	-4.57896
Nfia	18027	protein_coding	0.192818	9.88228	1.2039	0.241759	0.980394	-4.71889
Arhgap20	244867	protein_coding	-0.558812	4.19101	-1.20369	0.241838	0.980394	-4.56207
Casp7	12369	protein_coding	-0.335458	4.87693	-1.20342	0.241942	0.980394	-4.56226
Zc3h6	78751	protein_coding	0.316696	5.2321	1.20263	0.242238	0.980394	-4.57089
Sipa1l1	217692	protein_coding	-0.224189	6.10721	-1.2025	0.24229	0.980394	-4.60532
Cyba	13057	protein_coding	-0.262905	6.37116	-1.20255	0.242293	0.980394	-4.62503
Jade3	382207	protein_coding	0.408295	4.59037	1.2024	0.242326	0.980394	-4.55874
Sned1	208777	protein_coding	-0.429817	4.73989	-1.20208	0.242448	0.980394	-4.55956
Rab1a	19324	protein_coding	-0.189238	7.31773	-1.20161	0.242627	0.980394	-4.66578
Pfkl	18641	protein_coding	-0.333299	5.49028	-1.20133	0.242756	0.980394	-4.57995
Zfp592	233410	protein_coding	0.247084	6.23648	1.20124	0.242769	0.980394	-4.61574
Atg3	67841	protein_coding	0.274625	5.94103	1.20001	0.243237	0.980394	-4.59838
Dars	226414	protein_coding	0.325222	5.38854	1.19945	0.243447	0.980394	-4.57765
N4bp1	80750	protein_coding	0.2194	6.7298	1.19929	0.24351	0.980394	-4.6412
Rnf214	235315	protein_coding	0.318498	5.62527	1.19927	0.243537	0.980394	-4.58445
Dmtf1	23857	protein_coding	0.237548	6.61727	1.19898	0.243625	0.980394	-4.62752
Dcp1b	319618	protein_coding	0.31605	5.50566	1.19852	0.243802	0.980394	-4.57524
Hdac7	56233	protein_coding	-0.200247	6.85769	-1.19839	0.243853	0.980394	-4.64585
Chrac1	93696	protein_coding	0.371112	4.7643	1.198	0.244002	0.980394	-4.56268
Colgalt2	269132	protein_coding	0.214708	7.68854	1.19793	0.244025	0.980394	-4.67796
Zbtb37	240869	protein_coding	-0.321895	5.22835	-1.19754	0.244175	0.980394	-4.57083
Ints7	77065	protein_coding	-0.453578	4.52705	-1.19736	0.244244	0.980394	-4.56048
Nf1	18015	protein_coding	0.179534	8.23168	1.19733	0.244255	0.980394	-4.70106
Ptpdc1	218232	protein_coding	0.556797	4.13682	1.19692	0.244413	0.980394	-4.56289
Tfg	21787	protein_coding	-0.289603	5.52366	-1.19683	0.244447	0.980394	-4.58283
Fbrsl1	381668	protein_coding	0.309437	5.52714	1.19627	0.244661	0.980394	-4.58171
Tssc4	56844	protein_coding	-0.377051	4.57028	-1.19609	0.244729	0.980394	-4.56151
Zkscan8	93681	protein_coding	0.351582	4.87663	1.19594	0.244788	0.980394	-4.56702
1110019D14Rik	76311	lincRNA	-0.440164	4.4351	-1.19568	0.244887	0.980394	-4.56127
Prpf40b	54614	protein_coding	0.3087	5.27296	1.195	0.245145	0.980394	-4.57486
Psmb5	19173	protein_coding	-0.292374	6.22508	-1.19568	0.245162	0.980394	-4.61118
Ccnyl1	227210	protein_coding	0.250899	6.05351	1.19451	0.245333	0.980394	-4.61177
Trpm3	226025	protein_coding	-0.372557	7.50107	-1.22779	0.245705	0.980394	-4.64877
Eif4h	22384	protein_coding	-0.23261	6.69616	-1.19334	0.24578	0.980394	-4.64052
Taf5l	102162	protein_coding	0.440081	4.34145	1.19247	0.246117	0.980394	-4.56216
Dido1	23856	protein_coding	0.216944	6.40268	1.19214	0.246242	0.980394	-4.63772
Rpl37a	19981	protein_coding	-0.225135	6.63858	-1.192	0.246295	0.980394	-4.64839
Hecw2	329152	protein_coding	-0.202625	6.99618	-1.19193	0.246324	0.980394	-4.65872
Grm1	14816	protein_coding	-0.456633	4.50693	-1.19191	0.24635	0.980394	-4.56282
Rhbdf2	217344	protein_coding	0.298148	5.47909	1.19108	0.246648	0.980394	-4.58303
Vwa5a	67776	protein_coding	0.279777	5.64583	1.19046	0.246886	0.980394	-4.59285
Pfn2	18645	protein_coding	0.325067	4.78896	1.19033	0.246936	0.980394	-4.57233
Rps20	67427	protein_coding	-0.250032	7.96119	-1.19603	0.247022	0.980394	-4.69219
Ube2w	66799	protein_coding	0.215163	6.77509	1.1897	0.247181	0.980394	-4.6561
Ankhd1	108857	protein_coding	0.193239	8.19619	1.18952	0.247249	0.980394	-4.70402
D130040H23Rik	211135	protein_coding	-0.45314	4.62267	-1.18907	0.247424	0.980394	-4.56324
Cox14	66379	protein_coding	-0.334779	5.69467	-1.19077	0.247432	0.980394	-4.59416
Tns3	319939	protein_coding	0.303362	5.06653	1.189	0.24745	0.980394	-4.57491
Nek1	18004	protein_coding	-0.222588	6.20377	-1.18853	0.247629	0.980394	-4.62179
Pir	69656	protein_coding	0.205661	7.00931	1.18818	0.247764	0.980394	-4.66837
Ndufa2	17991	protein_coding	-0.240385	6.60444	-1.18812	0.247789	0.980394	-4.64602
Lrig1	16206	protein_coding	0.400742	4.57727	1.18772	0.247944	0.980394	-4.56479
S100a13	20196	protein_coding	-0.26385	7.08797	-1.19173	0.247994	0.980394	-4.66285
Ugcg	22234	protein_coding	0.375723	4.71081	1.18745	0.248048	0.980394	-4.56676
Capns1	12336	protein_coding	-0.201529	7.56611	-1.18742	0.248059	0.980394	-4.68859
Trappc5	66682	protein_coding	-0.342211	4.91928	-1.18739	0.248068	0.980394	-4.57218
Stx3	20908	protein_coding	0.199645	7.12008	1.18668	0.248343	0.980394	-4.67036
Nomo1	211548	protein_coding	-0.234608	6.634	-1.18589	0.248651	0.980394	-4.64561
Atp6v1d	73834	protein_coding	-0.302043	5.57224	-1.18573	0.248713	0.980394	-4.58694
Pomp	66537	protein_coding	-0.268602	7.66515	-1.19475	0.248762	0.980394	-4.68122
Trp53bp2	209456	protein_coding	-0.438971	4.58903	-1.18527	0.24889	0.980394	-4.56491
Tet1	52463	protein_coding	-0.415208	4.89325	-1.1865	0.248905	0.980394	-4.57064
Trpm6	225997	protein_coding	0.373095	5.06939	1.18502	0.248986	0.980394	-4.5723
Cdc5l	71702	protein_coding	0.248584	5.87638	1.18462	0.249142	0.980394	-4.60845
Stxbp5l	207227	protein_coding	-0.296538	5.5421	-1.18448	0.249193	0.980394	-4.58897
Kcnt2	240776	protein_coding	-0.661162	5.62323	-1.23879	0.24924	0.980394	-4.56776
Ldlrap1	100017	protein_coding	-0.344357	4.84729	-1.18429	0.249267	0.980394	-4.57023
Cox7a2	12866	protein_coding	0.252173	6.78624	1.18554	0.249312	0.980394	-4.6602
Cplx1	12889	protein_coding	0.359926	4.61955	1.18405	0.249362	0.980394	-4.56723
Parp12	243771	protein_coding	0.279791	5.79116	1.18382	0.249452	0.980394	-4.5965
Npdc1	18146	protein_coding	-0.329021	5.38498	-1.18376	0.249493	0.980394	-4.58981
Ndufs7	75406	protein_coding	-0.241975	5.89869	-1.18349	0.249577	0.980394	-4.61178
Crebzf	233490	protein_coding	0.257095	5.89979	1.18344	0.249598	0.980394	-4.6139
Reep5	13476	protein_coding	-0.194067	6.83588	-1.18344	0.249598	0.980394	-4.65845
Kank4	242553	protein_coding	0.345224	4.98151	1.1834	0.249612	0.980394	-4.57181
Rassf3	192678	protein_coding	0.166329	8.29206	1.1834	0.249614	0.980394	-4.71131
Srp72	66661	protein_coding	0.2501	5.84011	1.18332	0.249642	0.980394	-4.61068
Jup	16480	protein_coding	0.21993	6.427	1.18228	0.25005	0.980394	-4.63989
Acer3	66190	protein_coding	0.327062	5.71028	1.18255	0.250129	0.980394	-4.59538
Impad1		protein_coding	-0.251522	5.95412	-1.18174	0.250257	0.980394	-4.61029
Hk1	15275	protein_coding	0.237643	6.0274	1.18161	0.250308	0.980394	-4.61512
Actr3	74117	protein_coding	0.176547	7.41366	1.18159	0.250315	0.980394	-4.68649
Pcsk1n	30052	protein_coding	0.248503	6.48337	1.18133	0.250439	0.980394	-4.65465
Ndufv1	17995	protein_coding	-0.324977	5.28842	-1.1812	0.250468	0.980394	-4.58672
Gna13	14674	protein_coding	0.205905	6.64487	1.18022	0.25085	0.980394	-4.65413
Pea15a	18611	protein_coding	-0.229577	6.86247	-1.18014	0.25088	0.980394	-4.66204
Nipsnap2	14467	protein_coding	0.231632	5.91951	1.1799	0.250975	0.980394	-4.61761
Tspan7	21912	protein_coding	0.293904	5.80433	1.17902	0.251336	0.980394	-4.60819
Dmxl2	235380	protein_coding	0.260015	6.24466	1.17834	0.251581	0.980394	-4.62287
Mta1	116870	protein_coding	-0.318988	5.12646	-1.17807	0.251685	0.980394	-4.5784
Dyrk1a	13548	protein_coding	0.186289	7.63782	1.17802	0.251707	0.980394	-4.69927
Chst11	58250	protein_coding	0.21174	8.17755	1.17791	0.25177	0.980394	-4.70921
Gm10073	100042734	protein_coding	-0.184667	8.53883	-1.17778	0.251798	0.980394	-4.72089
Sugct	192136	protein_coding	0.391598	5.10142	1.18058	0.251879	0.980394	-4.58235
Gm10031		protein_coding	0.432802	4.3357	1.17704	0.25209	0.980394	-4.56715
Gatad1	67210	protein_coding	-0.23307	6.58389	-1.17626	0.252393	0.980394	-4.64768
Mfsd4a	213006	protein_coding	0.326435	5.26883	1.17601	0.25249	0.980394	-4.58744
Tspan2	70747	protein_coding	0.40297	4.33056	1.17587	0.252545	0.980394	-4.5692
Tm9sf3	107358	protein_coding	-0.190106	7.61425	-1.17527	0.252781	0.980394	-4.6981
Ndufs2	226646	protein_coding	-0.32737	5.14741	-1.17409	0.253244	0.980394	-4.58762
Lsamp	268890	protein_coding	-0.525755	10.1222	-1.2424	0.253394	0.980394	-4.6864
Tmed3	66111	protein_coding	-0.401968	4.72413	-1.1737	0.253415	0.980394	-4.57367
Tmem47	192216	protein_coding	0.300565	5.01299	1.17357	0.253446	0.980394	-4.57839
Erh	13877	protein_coding	-0.302246	5.59165	-1.17352	0.253465	0.980394	-4.59935
Abcc4	239273	protein_coding	0.17493	10.0872	1.17326	0.253567	0.980394	-4.7476
Rapgef4os1	100040270	antisense	0.286653	5.67628	1.17259	0.25383	0.980394	-4.60793
Zfp536	243937	protein_coding	-0.767676	4.87231	-1.2103	0.253867	0.980394	-4.55879
Ahsa2	268390	protein_coding	0.284242	5.29378	1.17238	0.253913	0.980394	-4.59315
Vsir	74048	protein_coding	0.329759	5.0727	1.17192	0.254093	0.980394	-4.57965
S100a1	20193	protein_coding	-0.237171	5.9902	-1.1714	0.254297	0.980394	-4.62428
Mtdh	67154	protein_coding	0.185438	7.88905	1.17122	0.25437	0.980394	-4.70965
Smurf1	75788	protein_coding	0.199639	6.59153	1.17109	0.25442	0.980394	-4.65625
Taf1b	21340	protein_coding	0.252974	6.09956	1.17103	0.254443	0.980394	-4.61869
Vasp	22323	protein_coding	-0.238592	5.85641	-1.1703	0.254731	0.980394	-4.61507
Rnpc3	67225	protein_coding	-0.266316	5.59579	-1.17014	0.254794	0.980394	-4.60814
Atp5j2	57423	protein_coding	-0.312175	5.96519	-1.17254	0.255016	0.980394	-4.62165
Mrpl21	353242	protein_coding	0.333192	4.5861	1.16863	0.25539	0.980394	-4.57438
Med30	69790	protein_coding	-0.366759	4.68345	-1.16769	0.255762	0.980394	-4.57429
Lamtor4	66096	protein_coding	-0.338259	5.04117	-1.16764	0.25578	0.980394	-4.58874
Ktn1	16709	protein_coding	0.195704	7.60085	1.16748	0.255845	0.980394	-4.69995
Maf1	68877	protein_coding	-0.309586	5.02877	-1.167	0.256034	0.980394	-4.58302
Rffl	67338	protein_coding	0.344864	5.40184	1.16671	0.256148	0.980394	-4.58811
Taldo1	21351	protein_coding	-0.294767	6.31099	-1.17114	0.256172	0.980394	-4.64357
Slc33a1	11416	protein_coding	-0.322182	5.27793	-1.16655	0.256212	0.980394	-4.58681
Ncam2	17968	protein_coding	-0.477417	7.41524	-1.22014	0.256262	0.980394	-4.65302
Crbn	58799	protein_coding	-0.318756	5.04984	-1.16629	0.256313	0.980394	-4.58007
Zcchc11			0.219043	7.6113	1.16568	0.256578	0.980394	-4.70428
Usp36	72344	protein_coding	0.388908	4.58717	1.16559	0.256593	0.980394	-4.57303
Dhx15	13204	protein_coding	0.193123	7.02912	1.16558	0.256594	0.980394	-4.68457
Csrp2	13008	protein_coding	-0.268046	6.69052	-1.16825	0.256639	0.980394	-4.66248
Ccdc58	381045	protein_coding	-0.3085	5.14411	-1.16475	0.256925	0.980394	-4.58259
Clk4	12750	protein_coding	-0.206734	6.31367	-1.16396	0.257236	0.980394	-4.64913
Uqcrh	66576	protein_coding	-0.226057	7.26878	-1.16346	0.257458	0.980394	-4.69424
Zfp809	235047	protein_coding	0.427076	4.51593	1.16308	0.257586	0.980394	-4.57222
Anks1b	77531	protein_coding	-0.3694	7.2173	-1.19379	0.257882	0.980394	-4.66236
Baz1a	217578	protein_coding	-0.31746	5.24357	-1.1622	0.257937	0.980394	-4.58471
Napepld	242864	protein_coding	0.269969	5.75378	1.16168	0.258143	0.980394	-4.61219
Phldb2	208177	protein_coding	0.178593	8.15012	1.16111	0.258367	0.980394	-4.72624
Glrx2	69367	protein_coding	-0.345436	4.91049	-1.16104	0.258395	0.980394	-4.58056
Trappc4	60409	protein_coding	-0.284411	5.46139	-1.16091	0.258449	0.980394	-4.6028
Grip1	74053	protein_coding	-0.381238	5.90728	-1.17199	0.258472	0.980394	-4.60633
Gtf2h1	14884	protein_coding	-0.327452	5.38515	-1.1594	0.25905	0.980394	-4.59557
Map1a	17754	protein_coding	0.450978	4.79716	1.16125	0.259241	0.980394	-4.57793
Rgs7	24012	protein_coding	-0.444262	6.20906	-1.19087	0.259312	0.980394	-4.6179
Map3k6	53608	protein_coding	0.380989	5.06422	1.16043	0.259324	0.980394	-4.59056
Abhd18	269423	protein_coding	0.233629	5.89016	1.15864	0.259353	0.980394	-4.62539
Snx29	74478	protein_coding	0.214917	6.71188	1.15702	0.26	0.980394	-4.67109
Sfpq	71514	protein_coding	0.162123	8.40993	1.15617	0.26034	0.980394	-4.7373
Naa40	70999	protein_coding	-0.498488	4.40812	-1.15696	0.260511	0.980394	-4.57421
Kdm5b	75605	protein_coding	-0.256338	6.40715	-1.15562	0.260579	0.980394	-4.65931
Clstn3	232370	protein_coding	0.572557	4.02227	1.15544	0.260651	0.980394	-4.57344
Strip1	229707	protein_coding	-0.281489	5.67148	-1.15521	0.260723	0.980394	-4.61731
Kank2	235041	protein_coding	0.25475	6.42303	1.15496	0.260845	0.980394	-4.65269
Psmc3	19182	protein_coding	-0.244562	6.07846	-1.15443	0.261036	0.980394	-4.64047
Vps26a	30930	protein_coding	-0.276082	5.6199	-1.15398	0.261218	0.980394	-4.61547
Slc35f1	215085	protein_coding	-0.739419	5.19711	-1.20073	0.261236	0.980394	-4.56827
Ghr	14600	protein_coding	0.188755	8.37431	1.15374	0.261312	0.980394	-4.73636
Ssr1	107513	protein_coding	0.212776	6.46051	1.15344	0.261433	0.980394	-4.6597
[truncated: 5,638 more rows]

## Sheet: ALSvWT.limma.Ependymal
Back to TOC	ENTREZID	GENE_TYPE	logFC	AveExpr	t	P.Value	adj.P.Val	B
Ntrk2	18212	protein_coding	1.38034	10.2727	3.55096	0.000700273	0.320482	-0.707906
Syt1	20979	protein_coding	2.02165	9.41731	3.15035	0.00241999	0.320482	-2.17099
Pcdh7	54216	protein_coding	1.19767	10.471	3.11096	0.00272061	0.320482	-1.73046
Cmss1	66497	protein_coding	1.18756	10.5068	3.10841	0.00274122	0.320482	-1.71209
Esrrg	26381	protein_coding	0.99442	11.0178	3.01675	0.00358673	0.320482	-1.87938
Gabrb1	14400	protein_coding	-1.1957	10.954	-2.92533	0.00467037	0.320482	-2.13342
Snap25	20614	protein_coding	1.38269	10.29	3.04016	0.0048231	0.320482	-2.10718
Rgs6	50779	protein_coding	1.01067	10.812	2.87749	0.00571368	0.320482	-2.23426
Calm2	12314	protein_coding	1.50469	9.68335	2.82899	0.00612386	0.320482	-2.51105
Pcdh15	11994	protein_coding	1.29575	9.8222	2.74809	0.00765985	0.328924	-2.59183
Galntl6	270049	protein_coding	1.28595	9.79978	2.74705	0.00768187	0.328924	-2.5864
Atp1b1	11931	protein_coding	1.61462	10.224	2.93594	0.00932048	0.365829	-2.55288
Dlg2	23859	protein_coding	0.837885	11.3852	2.62447	0.0106975	0.387577	-2.7425
Dlg1	13383	protein_coding	-1.24213	9.79346	-2.50752	0.0145395	0.48282	-3.04091
Xpo1	103573	protein_coding	1.19605	9.75537	2.47546	0.0157907	0.48282	-3.07151
AY036118	101056014	lincRNA	1.06162	9.94001	2.44106	0.0172402	0.48282	-3.11099
App	11820	protein_coding	1.07123	10.297	2.43186	0.0176473	0.48282	-3.12684
Pde1a	18573	protein_coding	-1.19086	9.54984	-2.41424	0.0184517	0.48282	-3.17942
Gm10714	100038374	antisense	-0.976522	10.5722	-2.37113	0.0205594	0.503155	-3.22304
Pja2	224938	protein_coding	1.21165	9.49845	2.31702	0.0235067	0.503155	-3.37192
Plp1	18823	protein_coding	0.986218	10.9009	2.36884	0.0243683	0.503155	-3.31334
2210408I21Rik	72371	protein_coding	-0.940878	10.7156	-2.2484	0.0277798	0.503155	-3.43481
Ehbp1	216565	protein_coding	-0.825473	10.8521	-2.22653	0.0292784	0.503155	-3.4786
Scai	320271	protein_coding	-1.09745	9.86407	-2.22381	0.0294702	0.503155	-3.48618
Cdh18	320865	protein_coding	1.17399	9.73145	2.21014	0.030448	0.503155	-3.53245
Tmem108	81907	protein_coding	-0.764516	11.1321	-2.20745	0.0306438	0.503155	-3.52366
Ppp3ca	19055	protein_coding	0.725679	10.7908	2.20139	0.0310889	0.503155	-3.55086
Fth1	14319	protein_coding	0.677422	11.0215	2.1955	0.0315271	0.503155	-3.58089
Kcnd2	16508	protein_coding	0.750411	10.8218	2.18363	0.0324264	0.503155	-3.57044
Map2	17756	protein_coding	0.954989	9.94452	2.18093	0.0326344	0.503155	-3.54622
Gm45783		protein_coding	-0.667133	11.3708	-2.13195	0.0366091	0.503155	-3.68987
Grm5	108071	protein_coding	1.11433	9.78514	2.13077	0.0367092	0.503155	-3.64179
Lingo2	242384	protein_coding	0.89593	10.2938	2.12213	0.0374543	0.503155	-3.6424
Cntn1	12805	protein_coding	-0.857186	10.4782	-2.0963	0.039761	0.503155	-3.69035
Gm13481	102633236	lincRNA	0.668102	11.1648	2.0825	0.0410428	0.503155	-3.7825
Kif1b	16561	protein_coding	0.705886	10.7286	2.07991	0.0412876	0.503155	-3.75823
Cfap61	78774	protein_coding	-0.899591	10.5144	-2.07758	0.0415084	0.503155	-3.70886
Rbfox1	268859	protein_coding	0.760443	10.677	2.07707	0.0415569	0.503155	-3.73499
Fat3	270120	protein_coding	-0.70307	10.9904	-2.06513	0.0427077	0.503155	-3.7774
Adgb	215772	protein_coding	-0.936439	10.1552	-2.05725	0.043481	0.503155	-3.73696
Lncpint	232685	lincRNA	0.783036	10.4157	2.05258	0.0439457	0.503155	-3.77059
Dcc	13176	protein_coding	1.03046	9.75605	2.04075	0.0451416	0.503155	-3.76254
Sod1	20655	protein_coding	1.00689	9.35912	2.03304	0.0459356	0.503155	-3.77469
Grm7	108073	protein_coding	0.825388	10.4759	2.00817	0.0485799	0.520026	-3.82687
Mycbp2	105689	protein_coding	0.73608	10.4683	1.99405	0.0501396	0.524794	-3.87474
Hspa4	15525	protein_coding	-1.30516	8.66186	-1.9517	0.0550743	0.555341	-3.92117
Macrod2	72899	protein_coding	0.81823	10.0811	1.94888	0.0554162	0.555341	-3.91634
Lgi1	56839	protein_coding	-0.861145	10.0474	-1.92075	0.0589364	0.578314	-3.93554
Ctnna3	216033	protein_coding	1.09358	9.82079	1.90786	0.0630532	0.606083	-3.95896
Dlgap1	224997	protein_coding	1.01598	9.53022	1.87904	0.0645044	0.607632	-3.98312
Hdac8	70315	protein_coding	-0.937473	9.69502	-1.86735	0.0661431	0.60809	-3.99947
Osbpl9	100273	protein_coding	0.922083	9.74404	1.84207	0.0698047	0.60809	-4.03504
Gm29266	105245770	lincRNA	0.728353	10.2797	1.83821	0.0703779	0.60809	-4.08412
Synpo2	118449	protein_coding	-0.893144	10.2691	-1.83605	0.0707015	0.60809	-4.04723
Braf	109880	protein_coding	-1.18166	9.30925	-1.8459	0.0710083	0.60809	-4.03624
Ppm1e	320472	protein_coding	-0.862299	9.80354	-1.8097	0.0747398	0.619614	-4.07666
Nnat	18111	protein_coding	-0.560674	11.3141	-1.80194	0.0759657	0.619614	-4.234
Peg3	18616	protein_coding	0.842485	9.74347	1.79376	0.0772755	0.619614	-4.10793
Hdac9	79221	protein_coding	-1.10077	8.91835	-1.79166	0.0776162	0.619614	-4.09257
Sparcl1	13602	protein_coding	0.645192	10.2962	1.77571	0.0802337	0.629835	-4.20534
Ptprm	19274	protein_coding	0.628853	10.2822	1.74131	0.0861307	0.665042	-4.2685
Calm1	12313	protein_coding	0.727509	9.97086	1.7288	0.088362	0.671266	-4.22709
Prpf4b	19134	protein_coding	-0.902715	9.70985	-1.70497	0.0927425	0.689495	-4.19624
Brinp1	56710	protein_coding	-0.807862	10.0377	-1.69922	0.0938265	0.689495	-4.22259
Slc39a12	277468	protein_coding	-0.686682	10.4246	-1.6792	0.0976803	0.689495	-4.28597
Mbp	17196	protein_coding	0.833693	9.86667	1.67869	0.0977808	0.689495	-4.23772
Ptprn2	19276	protein_coding	0.77445	9.8696	1.67139	0.0992197	0.689495	-4.26948
Foxn3	71375	protein_coding	0.657196	10.1984	1.66975	0.0995449	0.689495	-4.31335
Slc4a4	54403	protein_coding	-0.633261	10.6484	-1.65663	0.102179	0.690564	-4.36145
Mllt3	70122	protein_coding	-0.8359	9.78706	-1.65441	0.102632	0.690564	-4.26299
Zbbx	213234	protein_coding	-0.678891	10.5862	-1.62459	0.108854	0.71503	-4.3609
Lrrtm4	243499	protein_coding	0.692236	10.7033	1.61614	0.112305	0.71503	-4.38946
Baz2b	407823	protein_coding	-0.727122	10.2201	-1.60601	0.112885	0.71503	-4.34856
Ophn1	94190	protein_coding	-0.666267	10.3147	-1.60263	0.113629	0.71503	-4.38294
Vmn2r30	22306	protein_coding	-0.93589	8.95461	-1.59667	0.114955	0.71503	-4.30368
Klhl32	212390	protein_coding	-0.719395	10.0779	-1.58203	0.118261	0.71503	-4.3712
Kansl1	76719	protein_coding	-0.78788	9.81392	-1.57962	0.118814	0.71503	-4.35709
Slc24a2	76376	protein_coding	0.769946	10.1231	1.57452	0.119986	0.71503	-4.36043
Gpc6	23888	protein_coding	-0.77547	9.44912	-1.56501	0.1222	0.71503	-4.36469
Fmnl2	71409	protein_coding	-0.707625	10.0978	-1.56472	0.122269	0.71503	-4.39609
Hydin	244653	protein_coding	-0.543524	10.8489	-1.55766	0.123935	0.71503	-4.51364
Pcsk1n	30052	protein_coding	0.620741	9.97721	1.55534	0.124485	0.71503	-4.44783
Dnajc6	72685	protein_coding	0.543128	10.883	1.54763	0.12633	0.716886	-4.53502
Tnik	665113	protein_coding	-0.723691	9.80712	-1.53381	0.129694	0.72573	-4.41485
Rasal2	226525	protein_coding	-0.751591	9.77415	-1.52498	0.13188	0.72573	-4.41491
Taok1	216965	protein_coding	-0.883024	9.28447	-1.52245	0.132511	0.72573	-4.38363
Qk	19317	protein_coding	-0.598065	10.7215	-1.50121	0.13791	0.746615	-4.53001
Lin7a	108030	protein_coding	-0.739711	9.87707	-1.47061	0.145986	0.781357	-4.48096
Nrg3	18183	protein_coding	0.498589	11.0851	1.46364	0.147879	0.782595	-4.6552
Rmst	110333	lincRNA	-0.361905	12.203	-1.4499	0.15166	0.788026	-4.88273
Atxn1	20238	protein_coding	0.394417	12.0004	1.44484	0.153074	0.788026	-4.83005
4930402H24Rik	228602	protein_coding	-0.432747	11.3622	-1.43783	0.155046	0.788026	-4.75829
Xist	213742	lincRNA	0.821948	9.49868	1.43434	0.156036	0.788026	-4.46853
Kcnip4	80334	protein_coding	-0.329652	13.4085	-1.42684	0.158179	0.788026	-4.97471
Dthd1	100322896	protein_coding	-0.657649	9.94133	-1.42397	0.159006	0.788026	-4.54164
Tbc1d5	72238	protein_coding	-0.755172	9.67179	-1.41841	0.160617	0.788026	-4.49954
C230072F16Rik	320784	lincRNA	-0.409831	11.4637	-1.4093	0.163283	0.78832	-4.81024
Mdga2	320772	protein_coding	0.463215	11.2067	1.40999	0.164024	0.78832	-4.78372
2410089E03Rik			0.681818	9.81605	1.39745	0.166801	0.793566	-4.54762
Negr1	320840	protein_coding	-0.482163	10.5922	-1.37443	0.173799	0.806395	-4.73972
Epb41l4a	13824	protein_coding	0.539084	10.0654	1.36858	0.175613	0.806395	-4.69431
Spata17	74717	protein_coding	-0.637958	10.3906	-1.35623	0.179491	0.806395	-4.63037
Unc5c	22253	protein_coding	-0.61016	10.1794	-1.35154	0.180982	0.806395	-4.65291
Arhgap21	71435	protein_coding	0.579024	10.0629	1.35106	0.181133	0.806395	-4.65345
Plcb1	18795	protein_coding	-0.74124	9.62391	-1.34593	0.182773	0.806395	-4.56533
Ash1l	192195	protein_coding	-0.665411	9.95204	-1.34578	0.182823	0.806395	-4.60999
Nptn	20320	protein_coding	0.748738	9.28281	1.34004	0.184672	0.806395	-4.57002
Zeb2	24136	protein_coding	0.619299	9.95721	1.33932	0.184906	0.806395	-4.62206
Sclt1	67161	protein_coding	0.674111	9.74416	1.333	0.18696	0.807873	-4.59831
Efhb	211482	protein_coding	-0.61085	10.0335	-1.32152	0.190735	0.814915	-4.64568
Sox6	20679	protein_coding	-0.395651	11.4776	-1.30825	0.195171	0.814915	-4.92636
Stxbp6	217517	protein_coding	-0.88214	8.46749	-1.30769	0.195361	0.814915	-4.54514
Sntg1	71096	protein_coding	0.717653	9.45479	1.30372	0.196706	0.814915	-4.60343
Trpm3	226025	protein_coding	-0.707949	9.94313	-1.33545	0.19724	0.814915	-4.7166
Ccdc170	100504234	protein_coding	-0.436631	10.9085	-1.29298	0.200374	0.820662	-4.85935
Elmod1	270162	protein_coding	-0.555026	10.1464	-1.28349	0.203655	0.821825	-4.71717
Mgat4c	67569	protein_coding	0.487267	10.3101	1.28208	0.204148	0.821825	-4.81571
Adcy2	210044	protein_coding	-0.602115	10.122	-1.27441	0.206835	0.823986	-4.69119
Sema6d	214968	protein_coding	-0.648448	10.1002	-1.27059	0.208183	0.823986	-4.67887
9530026P05Rik	330385	antisense	0.443707	11.3586	1.25908	0.212286	0.833221	-4.87679
Ttc3	22129	protein_coding	0.534749	10.4251	1.25077	0.216172	0.837291	-4.79665
Il1rapl1	331461	protein_coding	-0.373709	12.093	-1.25114	0.216878	0.837291	-5.05449
Rapgef4	56508	protein_coding	0.783051	8.89948	1.23927	0.219485	0.840468	-4.62073
Rnf220	66743	protein_coding	-0.499762	10.693	-1.2407	0.221398	0.840954	-4.87178
Rtn1	104001	protein_coding	0.426782	10.5639	1.22244	0.225741	0.845843	-4.89366
Zfp638	18139	protein_coding	0.623088	9.77236	1.21719	0.22772	0.845843	-4.69825
Meg3	17263	lincRNA	0.324387	12.5002	1.21409	0.228893	0.845843	-5.13729
Scd2	20250	protein_coding	0.590807	9.93116	1.21152	0.229868	0.845843	-4.74692
Zfhx4	80892	protein_coding	-0.774877	9.19546	-1.20548	0.232177	0.847717	-4.64105
Agbl4	78933	protein_coding	0.289455	12.9306	1.19843	0.234889	0.851021	-5.21027
Apbb2	11787	protein_coding	-0.404483	10.9238	-1.18924	0.23846	0.855791	-4.94902
Rapgef2	76089	protein_coding	-0.592919	10.005	-1.18572	0.23984	0.855791	-4.74579
Exoc4	20336	protein_coding	-0.478985	10.6503	-1.17507	0.244045	0.860568	-4.85496
B3galt1	26877	protein_coding	-0.31857	11.6103	-1.17309	0.244833	0.860568	-5.14802
Camta1	100072	protein_coding	0.724997	9.39738	1.16161	0.249437	0.86084	-4.67746
Slc24a3	94249	protein_coding	-0.555595	9.84107	-1.16028	0.249974	0.86084	-4.78815
Ube2e2	218793	protein_coding	0.342303	11.3066	1.15922	0.250402	0.86084	-5.08327
Spop	20747	protein_coding	-0.62357	9.47939	-1.15474	0.252221	0.86084	-4.72891
Nfia	18027	protein_coding	-0.303836	12.1127	-1.13744	0.259328	0.866734	-5.20214
Wwc1	211652	protein_coding	0.555646	9.78478	1.13401	0.260753	0.866734	-4.80454
Sox5	20678	protein_coding	-0.429155	10.6029	-1.12942	0.262672	0.866734	-4.94895
Inpp4b	234515	protein_coding	-0.786753	8.70509	-1.11473	0.268872	0.866734	-4.67993
Gm42722	115489728	antisense	-0.507442	10.0745	-1.10633	0.272464	0.866734	-4.8459
Wdr78		protein_coding	-0.482664	10.1547	-1.10579	0.272695	0.866734	-4.87613
Gabrg3	14407	protein_coding	-0.558288	9.77442	-1.1057	0.272734	0.866734	-4.80425
Cdk14	18647	protein_coding	-0.451991	10.4575	-1.09717	0.27642	0.866734	-4.93167
Plch1	269437	protein_coding	-0.515027	10.0115	-1.09541	0.277182	0.866734	-4.84448
Slc1a2	20511	protein_coding	-0.830366	9.68578	-1.14196	0.278021	0.866734	-4.84896
Cdhr3	68764	protein_coding	-0.622898	9.51172	-1.09331	0.278096	0.866734	-4.7634
Cacna1d	12289	protein_coding	-0.519419	9.97859	-1.09298	0.278239	0.866734	-4.85155
Cfap46	212124	protein_coding	0.343763	11.1978	1.08972	0.280221	0.866734	-5.15747
Park2			0.485436	10.4309	1.09004	0.28088	0.866734	-4.93279
Unc5cl	76589	protein_coding	-0.489782	10.0163	-1.08125	0.283389	0.866734	-4.87773
Cacnb2	12296	protein_coding	-0.305452	11.7846	-1.07568	0.285854	0.866734	-5.1979
Dync1i1	13426	protein_coding	0.533995	9.4027	1.07525	0.286043	0.866734	-4.83783
Setd5	72895	protein_coding	-0.538329	9.72199	-1.06568	0.290321	0.866734	-4.84071
Ttll5	320244	protein_coding	-0.491661	9.94036	-1.06486	0.290689	0.866734	-4.87116
Gsk3b	56637	protein_coding	0.558652	9.76421	1.06472	0.290751	0.866734	-4.8261
Clstn2	64085	protein_coding	-0.530211	10.0887	-1.05417	0.29552	0.875408	-4.86591
3300002A11Rik	100503812	antisense	-0.359967	10.8799	-1.04497	0.299718	0.878745	-5.09302
Fus	233908	protein_coding	0.4357	10.247	1.0411	0.3015	0.878745	-4.96206
St6gal1	20440	protein_coding	0.45785	10.066	1.0378	0.303021	0.878745	-4.93249
Dtna	13527	protein_coding	-0.506548	9.87785	-1.03057	0.306374	0.878745	-4.88266
Lrrc4c	241568	protein_coding	0.333473	11.0481	1.02314	0.30985	0.878745	-5.16773
Ak9	633979	protein_coding	-0.414827	10.4845	-1.02188	0.310441	0.878745	-4.9889
Ccdc148	227933	protein_coding	-0.351372	10.8843	-1.02179	0.310482	0.878745	-5.11171
Map1b	17755	protein_coding	0.372805	10.5346	1.01553	0.313437	0.878745	-5.07082
Trappc8	75964	protein_coding	-0.501341	9.82441	-1.0131	0.314588	0.878745	-4.88118
Lmntd1	74071	protein_coding	0.412404	10.2494	1.00894	0.316563	0.878745	-4.9947
Aig1	66253	protein_coding	-0.463063	10.0205	-1.00767	0.317169	0.878745	-4.927
Ntm	235106	protein_coding	-0.431331	10.2671	-0.982154	0.329489	0.90754	-5.0092
Kif21a	16564	protein_coding	0.398794	10.1007	0.976125	0.332446	0.908924	-5.01579
Ccdc146	75172	protein_coding	-0.359505	10.8928	-0.963792	0.338549	0.908924	-5.12568
Nedd4	17999	protein_coding	0.454921	9.99823	0.9475	0.346723	0.908924	-4.95959
Ctnna2	12386	protein_coding	-0.282501	12.2541	-0.948454	0.347423	0.908924	-5.34957
Rbm39	170791	protein_coding	0.335592	10.7907	0.935257	0.352949	0.908924	-5.14471
Lrriq1	74978	protein_coding	-0.323464	10.9438	-0.928093	0.356626	0.908924	-5.18399
Prickle2	243548	protein_coding	-0.366965	10.8964	-0.923003	0.359254	0.908924	-5.10934
Eif4g3	230861	protein_coding	0.364462	10.027	0.920777	0.360406	0.908924	-5.0897
Nebl	74103	protein_coding	0.320158	10.6707	0.914343	0.363752	0.908924	-5.18604
Anks1b	77531	protein_coding	0.457892	9.7133	0.912768	0.364574	0.908924	-4.95601
Dnah6	330355	protein_coding	-0.30171	11.0322	-0.911769	0.365096	0.908924	-5.21792
Msi2	76626	protein_coding	0.222365	12.5301	0.910085	0.365977	0.908924	-5.47175
Tsga10	211484	protein_coding	0.324103	10.6064	0.898052	0.372311	0.908924	-5.16875
Grik4	110637	protein_coding	-0.456482	9.75142	-0.896697	0.373029	0.908924	-4.94637
Stk33	117229	protein_coding	-0.400988	10.0636	-0.896384	0.373195	0.908924	-5.01381
Kif9	16578	protein_coding	0.320506	10.5619	0.893045	0.374968	0.908924	-5.18104
Srgap2	14270	protein_coding	-0.467256	9.59532	-0.89286	0.375066	0.908924	-4.93217
Kif27	75050	protein_coding	0.464684	9.51876	0.890495	0.376325	0.908924	-4.92892
Armc4		protein_coding	-0.37738	10.4419	-0.889559	0.376824	0.908924	-5.07142
Mapk10	26414	protein_coding	0.305694	10.999	0.8888	0.377229	0.908924	-5.22918
Tnrc6b	213988	protein_coding	-0.358281	10.4808	-0.885016	0.379252	0.908924	-5.09593
Atrx	22589	protein_coding	0.365289	10.1667	0.876785	0.383676	0.908924	-5.08123
Cfap43	100048534	protein_coding	0.26279	11.4763	0.875929	0.384138	0.908924	-5.33306
Magi1	14924	protein_coding	-0.376134	10.284	-0.875814	0.3842	0.908924	-5.06808
Cfap74	544678	protein_coding	0.378571	10.1777	0.875636	0.384296	0.908924	-5.06098
Erbb4	13869	protein_coding	-0.222844	12.3684	-0.872169	0.386171	0.908924	-5.4686
Rtn3	20168	protein_coding	0.387398	9.79748	0.871512	0.386526	0.908924	-5.05659
Snhg11	319317	protein_coding	0.344396	10.6334	0.86164	0.3919	0.908924	-5.12164
Ak7	78801	protein_coding	0.274883	11.1762	0.861378	0.392043	0.908924	-5.28707
Ptprg	19270	protein_coding	0.346994	10.3245	0.85806	0.393859	0.908924	-5.12136
Gm16083	102640300	antisense	-0.375009	10.098	-0.854106	0.396031	0.908924	-5.05609
Csrnp3	77771	protein_coding	0.37594	10.0062	0.853595	0.396312	0.908924	-5.06073
Gm42418		lincRNA	0.280224	11.7327	0.858807	0.396805	0.908924	-5.40999
Atp2a2	11938	protein_coding	0.339403	10.4292	0.85139	0.397527	0.908924	-5.16414
Syne1	64009	protein_coding	-0.200876	13.212	-0.851347	0.39755	0.908924	-5.56187
Rgs22	626596	protein_coding	0.28722	10.9603	0.846473	0.400244	0.908924	-5.2687
Gm4876	232599	antisense	0.319737	10.6446	0.84392	0.401659	0.908924	-5.17882
Ckb	12709	protein_coding	0.362994	10.0134	0.837512	0.405225	0.908924	-5.09119
Cspp1	211660	protein_coding	-0.366333	10.2077	-0.837462	0.405253	0.908924	-5.09819
Armc3	70882	protein_coding	0.406081	9.75313	0.833098	0.407692	0.910062	-5.03193
Tenm2	23964	protein_coding	0.40235	9.98967	0.827378	0.410903	0.911348	-5.0245
Pibf1	52023	protein_coding	-0.433539	9.72352	-0.825185	0.412138	0.911348	-4.98763
Robo2	268902	protein_coding	0.259954	11.2059	0.813736	0.418623	0.921362	-5.35061
9930021J03Rik	240613	protein_coding	0.525664	9.15147	0.80861	0.421546	0.92348	-4.8847
Dnah7c	100101919	protein_coding	-0.46215	9.19882	-0.804374	0.423971	0.924493	-4.93525
Rb1	19645	protein_coding	-0.403074	9.86597	-0.797585	0.427875	0.928705	-5.01508
Gria1	14799	protein_coding	-0.585598	8.84498	-0.786036	0.434564	0.936127	-4.84777
Lrrc9	78257	protein_coding	0.344913	9.87081	0.784825	0.435269	0.936127	-5.10101
Iqcg	69707	protein_coding	0.445833	9.51415	0.779182	0.438563	0.938924	-4.94916
Spag6l	50525	protein_coding	-0.301126	10.3686	-0.773233	0.442051	0.940288	-5.20748
Ddx5	13207	protein_coding	-0.345002	10.1281	-0.771292	0.443193	0.940288	-5.11441
Tmem232	381107	protein_coding	-0.336784	10.1239	-0.76613	0.446238	0.942502	-5.1133
Palm2		protein_coding	0.291864	10.4465	0.759639	0.450083	0.943052	-5.23467
Spef2	320277	protein_coding	-0.374798	11.3333	-0.772623	0.450843	0.943052	-5.30712
Slc38a1	105727	protein_coding	-0.380657	9.86808	-0.755569	0.452505	0.943052	-5.04571
1700012P22Rik	69364	protein_coding	-0.428354	9.29488	-0.747463	0.457349	0.948948	-4.98548
Ext1	14042	protein_coding	-0.260991	10.8193	-0.744063	0.45939	0.949002	-5.31902
Meis2	17536	protein_coding	0.242574	11.136	0.738504	0.462738	0.95046	-5.37463
Sptan1	20740	protein_coding	0.32299	10.1444	0.736197	0.464131	0.95046	-5.13826
Dnah7b	227058	protein_coding	-0.252591	10.9249	-0.725389	0.470691	0.95109	-5.32755
Sobp	109205	protein_coding	-0.27967	10.6356	-0.725171	0.470823	0.95109	-5.25834
Klf12	16597	protein_coding	-0.331318	10.1151	-0.722185	0.472645	0.95109	-5.11656
Meis1	17268	protein_coding	-0.323358	10.0716	-0.711836	0.47899	0.95109	-5.14736
Mob3b	214944	protein_coding	-0.328023	10.1438	-0.710655	0.479717	0.95109	-5.11461
Luc7l2	192196	protein_coding	0.249588	10.8263	0.706802	0.482093	0.95109	-5.30576
Itpkb	320404	protein_coding	0.241372	11.0098	0.706552	0.482248	0.95109	-5.36562
Armc2	213402	protein_coding	-0.250788	10.7035	-0.704733	0.483372	0.95109	-5.30445
AI314180			0.372043	9.55497	0.697795	0.487674	0.95109	-5.0512
Maml2	270118	protein_coding	0.195318	11.751	0.697354	0.487947	0.95109	-5.49838
Camk2d	108058	protein_coding	0.287365	10.1582	0.696522	0.488465	0.95109	-5.20409
Tcf12	21406	protein_coding	-0.264935	10.3754	-0.695314	0.489216	0.95109	-5.26287
Fbxl17	50758	protein_coding	0.264154	10.2885	0.692949	0.49069	0.95109	-5.25645
2010111I01Rik		protein_coding	-0.288063	10.4301	-0.689439	0.492882	0.951424	-5.22645
Arglu1	234023	protein_coding	0.323391	9.95983	0.678285	0.499882	0.960998	-5.11002
Unc13c	208898	protein_coding	0.260859	10.6125	0.656396	0.513774	0.978575	-5.27819
Ncam2	17968	protein_coding	0.308103	9.97108	0.655205	0.514536	0.978575	-5.15171
Apc	11789	protein_coding	-0.278997	10.2417	-0.65152	0.516896	0.978575	-5.22703
Nrxn1	18189	protein_coding	0.306753	11.9469	0.669753	0.518222	0.978575	-5.60865
Nek11	208583	protein_coding	0.297775	10.2477	0.644543	0.521381	0.978575	-5.16787
Lsamp	268890	protein_coding	-0.337384	12.6108	-0.65952	0.526429	0.978575	-5.63655
Dnah5	110082	protein_coding	0.222697	10.7195	0.636564	0.526536	0.978575	-5.3651
Ctnnd2	18163	protein_coding	0.22011	11.0228	0.636323	0.526692	0.978575	-5.38933
Acin1	56215	protein_coding	0.411563	8.82775	0.63473	0.527724	0.978575	-4.97642
Sgcz	244431	protein_coding	0.252221	10.8854	0.630537	0.530791	0.980402	-5.31723
Ank2	109676	protein_coding	0.157791	12.7334	0.623773	0.534854	0.984047	-5.67833
Dnah12	110083	protein_coding	0.161335	12.3704	0.617454	0.538988	0.986522	-5.65346
Trim2	80890	protein_coding	0.31774	9.78533	0.60918	0.544425	0.986522	-5.10936
Rit2	19762	protein_coding	-0.26065	10.2532	-0.605183	0.547062	0.986522	-5.23778
Sik3	70661	protein_coding	-0.219496	10.4515	-0.602939	0.548545	0.986522	-5.33788
Cdc42bpa	226751	protein_coding	-0.303659	9.74457	-0.602733	0.548681	0.986522	-5.11947
Dnah2	327954	protein_coding	0.19918	10.7532	0.599339	0.550929	0.986522	-5.43814
Tmcc3	319880	protein_coding	-0.225041	10.8259	-0.594653	0.554039	0.986522	-5.34263
Immp2l	93757	protein_coding	-0.263815	10.1909	-0.593051	0.555105	0.986522	-5.22948
Kcnc2	268345	protein_coding	-0.294711	9.87612	-0.588166	0.55836	0.986522	-5.14065
Edil3	13612	protein_coding	0.279484	9.95749	0.581198	0.563019	0.986522	-5.14773
Fam155a	270028	protein_coding	0.255501	10.5941	0.578485	0.565933	0.986522	-5.30384
Frmpd2	268729	protein_coding	-0.362242	9.36647	-0.574457	0.567545	0.986522	-5.01929
Tmeff2	56363	protein_coding	0.257381	10.0612	0.571078	0.569821	0.986522	-5.22863
Crebbp	12914	protein_coding	-0.2459	10.1154	-0.570203	0.57041	0.986522	-5.23112
Cntnap5c	620292	protein_coding	0.288094	9.42843	0.556883	0.579427	0.986522	-5.13583
Arhgef4	226970	protein_coding	-0.293371	9.72588	-0.552508	0.582404	0.986522	-5.11502
Nek1	18004	protein_coding	-0.334581	9.487	-0.552358	0.583144	0.986522	-5.07604
Zfp521	225207	protein_coding	0.315492	9.56339	0.550718	0.583623	0.986522	-5.08622
Gphn	268566	protein_coding	-0.198969	10.6629	-0.550473	0.58379	0.986522	-5.37674
Macf1	11426	protein_coding	-0.144896	12.4422	-0.543259	0.588719	0.986522	-5.68683
Zcchc7	319885	protein_coding	-0.234079	10.2648	-0.542085	0.589523	0.986522	-5.24972
Wdr66	269701	protein_coding	0.213364	10.2242	0.535347	0.594148	0.986522	-5.34005
Dnah9	237806	protein_coding	-0.178582	11.3491	-0.522157	0.603249	0.986522	-5.46216
Snd1	56463	protein_coding	0.324343	8.83152	0.517859	0.60623	0.986522	-5.03906
Pclo	26875	protein_coding	0.260256	9.52315	0.513209	0.60946	0.986522	-5.16409
Ldlrad4	52662	protein_coding	0.196465	10.2077	0.512438	0.609997	0.986522	-5.36622
Ralyl	76897	protein_coding	-0.204273	10.6554	-0.512391	0.61003	0.986522	-5.33901
Wdr63		protein_coding	-0.267441	9.68359	-0.511478	0.610666	0.986522	-5.15162
Mark3	17169	protein_coding	0.259534	9.77011	0.508695	0.612605	0.986522	-5.15809
Fmn2	54418	protein_coding	-0.14675	11.7865	-0.502397	0.617003	0.986522	-5.59113
Cadm2	239857	protein_coding	0.171524	10.9338	0.501745	0.61746	0.986522	-5.48462
Astn2	56079	protein_coding	-0.159148	11.1856	-0.501227	0.617822	0.986522	-5.5065
C230004F18Rik		lincRNA	-0.148448	11.8026	-0.501044	0.61795	0.986522	-5.5854
Trps1	83925	protein_coding	-0.170835	11.1498	-0.496592	0.621071	0.986522	-5.45963
Ssbp2	66970	protein_coding	-0.188497	10.4186	-0.487808	0.627247	0.986522	-5.35444
Zfp462	242466	protein_coding	-0.177725	10.7904	-0.486187	0.62839	0.986522	-5.40307
Rreb1	68750	protein_coding	-0.255216	9.79759	-0.479767	0.632925	0.986522	-5.15282
Ncam1	17967	protein_coding	0.359216	10.769	0.48997	0.635893	0.986522	-5.37374
Cntnap2	66797	protein_coding	0.156054	11.2813	0.471385	0.638868	0.986522	-5.49782
Dok6	623279	protein_coding	0.201024	10.1929	0.469959	0.639881	0.986522	-5.29338
Grid2	14804	protein_coding	-0.259419	11.4556	-0.479657	0.641817	0.986522	-5.55439
Pde7b	29863	protein_coding	0.263901	9.48241	0.463058	0.644795	0.986522	-5.11084
Fto	26383	protein_coding	0.243728	9.70817	0.462786	0.644988	0.986522	-5.13453
Ankfn1	382543	protein_coding	0.126949	11.9508	0.461697	0.645765	0.986522	-5.68247
Akt3	23797	protein_coding	-0.19068	10.3121	-0.455965	0.649861	0.986522	-5.2987
Cacnb4	12298	protein_coding	-0.200278	9.98355	-0.455236	0.650383	0.986522	-5.2786
Usp34	17847	protein_coding	0.188297	10.1454	0.450692	0.653638	0.986522	-5.2952
Sumo1	22218	protein_coding	-0.221163	9.42974	-0.438023	0.662751	0.986522	-5.17639
Ttc21a	74052	protein_coding	0.186232	9.81023	0.434758	0.665108	0.986522	-5.30345
Gpc5	103978	protein_coding	-0.187775	9.97947	-0.432998	0.66638	0.986522	-5.28628
Nxpe4	244853	protein_coding	0.189178	9.8332	0.431436	0.667509	0.986522	-5.27889
Gm973	381260	protein_coding	0.131155	11.2359	0.429047	0.669239	0.986522	-5.58178
Adgrv1	110789	protein_coding	-0.162637	10.5687	-0.425054	0.672133	0.986522	-5.40099
St6galnac3	20447	protein_coding	-0.125413	11.4106	-0.422265	0.674157	0.986522	-5.58735
Asic2	11418	protein_coding	-0.156416	10.8898	-0.420952	0.67558	0.986522	-5.48544
Lrrc6	54562	protein_coding	-0.188728	9.81266	-0.415085	0.67938	0.986522	-5.26898
Tmem178b	434008	protein_coding	0.142038	10.8563	0.412543	0.681233	0.986522	-5.49662
Plcl1	227120	protein_coding	-0.241135	9.51198	-0.411665	0.681873	0.986522	-5.10792
Oxr1	170719	protein_coding	-0.123514	11.7634	-0.410889	0.68244	0.986522	-5.61676
Tenm3	23965	protein_coding	-0.120659	11.7257	-0.407392	0.684994	0.986522	-5.60908
Csmd1	94109	protein_coding	-0.0993366	13.2254	-0.403426	0.687895	0.986522	-5.81402
Kcnn3	140493	protein_coding	0.173337	10.3694	0.397749	0.692055	0.986522	-5.32408
Nkain2	432450	protein_coding	-0.115296	12.2786	-0.397907	0.692253	0.986522	-5.70046
Iqgap2	544963	protein_coding	0.130135	10.8549	0.392558	0.695868	0.986522	-5.53337
Vwa8	219189	protein_coding	-0.201956	9.72328	-0.391717	0.696486	0.986522	-5.17125
Nbea	26422	protein_coding	0.172864	10.411	0.39096	0.697043	0.986522	-5.29335
Npas3	27386	protein_coding	-0.100447	12.0505	-0.390332	0.697505	0.986522	-5.73879
Arhgap5	11855	protein_coding	0.159415	10.3448	0.390048	0.697714	0.986522	-5.3364
Ttc29	73301	protein_coding	-0.187653	9.79355	-0.384499	0.701803	0.986522	-5.20315
Plekha5	109135	protein_coding	0.149968	10.4754	0.379005	0.705859	0.986522	-5.3724
Ect2l	100045792	protein_coding	-0.183928	9.79435	-0.375447	0.708491	0.986522	-5.21182
Setbp1	240427	protein_coding	-0.215433	9.46937	-0.3722	0.710896	0.986522	-5.13019
Zbtb20	56490	protein_coding	-0.0868593	13.0368	-0.367544	0.714349	0.986522	-5.82639
Nlgn1	192167	protein_coding	-0.110567	11.6587	-0.36377	0.717153	0.986522	-5.62868
Robo1	19876	protein_coding	0.133912	10.6862	0.360309	0.719727	0.986522	-5.46096
Nav3	260315	protein_coding	-0.127507	10.9255	-0.357166	0.722069	0.986522	-5.49971
Zfp608	269023	protein_coding	-0.153049	10.2432	-0.352617	0.725461	0.986522	-5.30166
Wdpcp	216560	protein_coding	0.157638	10.0619	0.350692	0.726898	0.986522	-5.28554
Pard3b	72823	protein_coding	0.118218	11.2198	0.349556	0.727747	0.986522	-5.54721
Adgrl3	319387	protein_coding	0.0998402	11.6331	0.349159	0.728044	0.986522	-5.65846
Grip1	74053	protein_coding	0.182715	9.54711	0.344748	0.731342	0.986522	-5.18361
Acss3	380660	protein_coding	0.133005	10.6699	0.341591	0.733707	0.986522	-5.4116
Stag1	20842	protein_coding	0.152617	10.1081	0.333574	0.739722	0.986522	-5.31733
Pex5l	58869	protein_coding	0.156955	10.0445	0.332808	0.740298	0.986522	-5.249
Nkain3	269513	protein_coding	-0.190219	9.37584	-0.328748	0.743352	0.986522	-5.13872
C130071C03Rik	320203	lincRNA	0.155874	9.93673	0.32853	0.743515	0.986522	-5.26723
Sptbn1	20742	protein_coding	0.165677	9.84367	0.325067	0.746123	0.986522	-5.19087
Wwtr1	97064	protein_coding	0.147504	9.8801	0.321329	0.748942	0.986522	-5.27184
Bicc1	83675	protein_coding	0.137936	10.0123	0.318217	0.751291	0.986522	-5.34953
Nedd4l	83814	protein_coding	-0.121035	10.4436	-0.312521	0.755596	0.986522	-5.4097
Gpatch8	237943	protein_coding	-0.129365	10.3624	-0.308995	0.758265	0.986522	-5.35325
Shroom3	27428	protein_coding	-0.142648	9.95228	-0.307976	0.759038	0.986522	-5.27827
Dst	13518	protein_coding	0.0962151	10.9971	0.306505	0.760152	0.986522	-5.59003
Ppp2r2b	72930	protein_coding	-0.117741	10.5621	-0.305669	0.760786	0.986522	-5.4527
Rora	19883	protein_coding	0.0766268	12.9141	0.305449	0.760952	0.986522	-5.83277
Phip	83946	protein_coding	-0.139034	9.93238	-0.300683	0.764569	0.986522	-5.29587
Esyt2	52635	protein_coding	-0.130646	10.265	-0.300149	0.764975	0.986522	-5.32188
Pbx1	18514	protein_coding	0.088601	11.1407	0.295625	0.768413	0.986522	-5.62857
Ptprd	19266	protein_coding	-0.0981353	11.6072	-0.295611	0.768424	0.986522	-5.57083
Csmd3	239420	protein_coding	-0.0894919	11.6832	-0.294082	0.769587	0.986522	-5.63074
Ttc28	209683	protein_coding	0.0915531	11.278	0.291096	0.77186	0.986522	-5.61037
Adamtsl1	77739	protein_coding	-0.101636	10.9259	-0.290303	0.772463	0.986522	-5.5186
Strn3	94186	protein_coding	0.14225	9.95565	0.289784	0.772859	0.986522	-5.23725
Cdk17	237459	protein_coding	-0.131898	9.94098	-0.281969	0.778819	0.986522	-5.27139
Lrrc36	270091	protein_coding	-0.11763	10.3626	-0.281701	0.779024	0.986522	-5.38033
Nxn	18230	protein_coding	-0.114364	10.3696	-0.274727	0.784355	0.986522	-5.39905
Tshz2	228911	protein_coding	0.114272	10.1563	0.270535	0.787564	0.986522	-5.34778
Stk3	56274	protein_coding	-0.0952797	10.5639	-0.26791	0.789575	0.986522	-5.4903
Mbnl2	105559	protein_coding	0.131321	9.93444	0.26426	0.792375	0.986522	-5.23873
Nrg1	211323	protein_coding	0.11812	10.0479	0.259112	0.796328	0.986522	-5.32117
Apoe	11816	protein_coding	-0.122814	9.90336	-0.258143	0.797073	0.986522	-5.29277
Smyd3	69726	protein_coding	-0.111095	10.2924	-0.244123	0.807867	0.986522	-5.31719
Chd9	109151	protein_coding	-0.0965309	10.6505	-0.242969	0.808757	0.986522	-5.43762
Vwa3a	233813	protein_coding	0.0852554	10.6668	0.240221	0.810878	0.986522	-5.49094
Wdr49	213248	protein_coding	0.073579	11.2826	0.23495	0.81495	0.986522	-5.59672
Kirrel3	67703	protein_coding	-0.0732696	11.2659	-0.232502	0.816843	0.986522	-5.63182
Pnisr	66625	protein_coding	-0.106123	10.0067	-0.232305	0.816996	0.986522	-5.31552
Atp8a1	11980	protein_coding	0.0816246	10.7204	0.231494	0.817623	0.986522	-5.50635
Akap6	238161	protein_coding	0.0895446	10.3871	0.227778	0.820499	0.986522	-5.42497
Nme5	75533	protein_coding	-0.120081	9.64619	-0.227234	0.82092	0.986522	-5.22193
Tsc22d1	21807	protein_coding	0.107526	9.83289	0.224088	0.823358	0.986522	-5.26384
Chpt1	212862	protein_coding	0.103071	9.90949	0.22271	0.824426	0.986522	-5.29261
Fgf14	14169	protein_coding	-0.0689625	11.6677	-0.21845	0.828105	0.986522	-5.7122
Ppp1r9a	243725	protein_coding	0.105245	9.91851	0.215546	0.829983	0.986522	-5.2601
Ryr2	20191	protein_coding	0.137816	9.27904	0.212394	0.832432	0.986522	-5.06775
Magi2	50791	protein_coding	-0.0486099	13.5163	-0.210799	0.833671	0.986522	-5.90546
Fhit	14198	protein_coding	0.0716758	10.9995	0.207199	0.836471	0.986522	-5.56649
Kif6	319991	protein_coding	-0.0628872	11.0038	-0.201288	0.841072	0.986522	-5.60938
Cfap44	212517	protein_coding	0.0559389	11.727	0.200346	0.841805	0.986522	-5.71408
Sorbs2	234214	protein_coding	-0.0677786	11.0536	-0.199606	0.842382	0.986522	-5.5525
Zfp532	328977	protein_coding	0.0900694	9.73856	0.198752	0.843047	0.986522	-5.33196
Pitpnc1	71795	protein_coding	-0.115431	9.2482	-0.191663	0.848574	0.986522	-5.14301
Auts2	319974	protein_coding	0.0634197	10.9171	0.191351	0.848818	0.986522	-5.58749
Ccdc30	73332	protein_coding	0.0664291	10.85	0.190587	0.849414	0.986522	-5.5462
Gm7173		protein_coding	0.0822574	10.3265	0.182127	0.856022	0.986522	-5.35562
Foxp1	108655	protein_coding	-0.0687694	10.3529	-0.177801	0.859405	0.986522	-5.44385
5031425E22Rik	269630	lincRNA	-0.0845417	10.0261	-0.176856	0.860145	0.986522	-5.27486
Ulk4	209012	protein_coding	0.0684743	10.365	0.17587	0.860916	0.986522	-5.43849
Slc8a1	20541	protein_coding	-0.0608652	10.7103	-0.175849	0.860933	0.986522	-5.542
Rims2	116838	protein_coding	0.074317	10.1944	0.175823	0.860953	0.986522	-5.39155
Myo1e	71602	protein_coding	-0.085873	9.60206	-0.175463	0.861235	0.986522	-5.25956
Adgrb3	210933	protein_coding	0.0477057	11.9502	0.175076	0.861538	0.986522	-5.74058
Strbp	20744	protein_coding	0.053026	11.6526	0.173759	0.862569	0.986522	-5.6579
Cfap69	207686	protein_coding	-0.0599932	10.8617	-0.172635	0.863449	0.986522	-5.52925
Ccdc162	75973	protein_coding	0.0535235	11.393	0.171271	0.864517	0.986522	-5.61862
Stim1	20866	protein_coding	0.0707442	10.0096	0.166451	0.868294	0.986522	-5.37499
Lrp1b	94217	protein_coding	-0.0515815	11.537	-0.165761	0.868835	0.986522	-5.6472
Pde4d	238871	protein_coding	0.0456617	11.84	0.163468	0.870632	0.986522	-5.71309
Ube3a	22215	protein_coding	0.0710957	10.1105	0.163419	0.870671	0.986522	-5.3562
Cep126	234915	protein_coding	-0.0715523	9.78824	-0.157594	0.875242	0.986522	-5.30907
Spag9	70834	protein_coding	-0.0812455	9.73629	-0.154127	0.877964	0.986522	-5.22667
Stox2	71069	protein_coding	-0.0737589	10.058	-0.154124	0.877967	0.986522	-5.27769
Usp24	329908	protein_coding	0.101449	9.1249	0.153623	0.87836	0.986522	-5.08102
Akap9	100986	protein_coding	-0.0579589	10.4188	-0.153497	0.878459	0.986522	-5.45159
Cobll1	319876	protein_coding	-0.0735848	9.89242	-0.152156	0.879512	0.986522	-5.29398
Trim37	68729	protein_coding	-0.0720959	9.95063	-0.14958	0.881536	0.986522	-5.27837
Hspa4l	18415	protein_coding	-0.0766663	9.70241	-0.148553	0.882344	0.986522	-5.2336
Tcf4	21413	protein_coding	-0.0592528	10.3616	-0.143214	0.886543	0.986522	-5.40132
Shank2	210274	protein_coding	0.0393574	11.746	0.142431	0.887158	0.986522	-5.72713
Igf1r	16001	protein_coding	0.0785806	9.59054	0.142353	0.88722	0.986522	-5.20639
Mast4	328329	protein_coding	0.0604708	10.2297	0.141996	0.887501	0.986522	-5.36298
Bcas3	192197	protein_coding	-0.0652273	9.8778	-0.141128	0.888184	0.986522	-5.30735
Rere	68703	protein_coding	0.0497345	10.6403	0.13776	0.890835	0.986522	-5.51795
Exoc6b	75914	protein_coding	0.0514877	10.5565	0.136564	0.891777	0.986522	-5.46614
Malat1	72289	lincRNA	-0.0217984	17.1824	-0.136372	0.891929	0.986522	-6.26457
Frmd5	228564	protein_coding	0.0428514	10.9839	0.127508	0.898913	0.986522	-5.57481
Adamts20	223838	protein_coding	0.0315986	12.5611	0.121948	0.903298	0.986522	-5.81902
Pcsk2	18549	protein_coding	0.0845646	9.27194	0.121001	0.904045	0.986522	-5.05621
Dnah11	13411	protein_coding	0.0331821	11.6388	0.119505	0.905226	0.986522	-5.72805
Jmjd1c	108829	protein_coding	-0.0453713	10.3748	-0.110157	0.912607	0.986522	-5.3886
Large1	16795	protein_coding	-0.049699	9.82318	-0.105679	0.916147	0.986522	-5.30775
Pde4b	18578	protein_coding	0.0454319	10.2651	0.104914	0.916751	0.986522	-5.3753
Luzp2	233271	protein_coding	-0.0383676	10.8369	-0.10385	0.917593	0.986522	-5.49024
Enah	13800	protein_coding	0.0497604	9.94245	0.103198	0.918108	0.986522	-5.27318
Dennd1a	227801	protein_coding	-0.0402597	10.5881	-0.102702	0.9185	0.986522	-5.42778
Nckap5	210356	protein_coding	0.0458687	10.0683	0.101662	0.919323	0.986522	-5.34932
Sorbs1	20411	protein_coding	-0.0317596	11.0587	-0.0998567	0.92075	0.986522	-5.60891
Adam22	11496	protein_coding	-0.0482744	10.1409	-0.0971116	0.922922	0.986522	-5.2716
Grik2	14806	protein_coding	-0.0310297	11.0524	-0.0969393	0.923058	0.986522	-5.60975
Hecw2	329152	protein_coding	-0.0391347	10.4696	-0.0966553	0.923283	0.986522	-5.40041
Phf21a	192285	protein_coding	0.0369371	10.6065	0.0966315	0.923302	0.986522	-5.49304
Tmem212	208613	protein_coding	-0.0376518	10.5061	-0.0954018	0.924275	0.986522	-5.45134
Ogt	108155	protein_coding	0.0462332	9.91114	0.0952176	0.924421	0.986522	-5.28127
Zfpm2	22762	protein_coding	0.0369042	10.3397	0.0941422	0.925272	0.986522	-5.44701
Ttll8	239591	protein_coding	0.0365387	10.2948	0.0929386	0.926224	0.986522	-5.42835
Celf2	14007	protein_coding	-0.0477364	9.58436	-0.0921265	0.926867	0.986522	-5.24863
Bbs9	319845	protein_coding	0.0404911	10.0765	0.0908527	0.927875	0.986522	-5.33736
Phkg1	18682	protein_coding	0.0380166	9.94907	0.0839985	0.933303	0.987587	-5.33204
Samd12	320679	protein_coding	-0.0363513	10.0027	-0.0814395	0.935331	0.987587	-5.34249
Glis3	226075	protein_coding	0.0209187	11.9635	0.0758929	0.939726	0.987587	-5.77744
Rgl1	19731	protein_coding	0.0385327	9.88687	0.0755313	0.940013	0.987587	-5.24795
Nfib	18028	protein_coding	-0.0246862	10.6931	-0.074621	0.940734	0.987587	-5.57588
Hnrnpa2b1	53379	protein_coding	-0.0326733	10.0805	-0.0737085	0.941458	0.987587	-5.34782
Spag16	66722	protein_coding	-0.0227405	11.8169	-0.0667584	0.947081	0.990235	-5.66132
Kcnma1	16531	protein_coding	0.0243236	10.4521	0.0652233	0.948187	0.990235	-5.49201
Pcdh9	211712	protein_coding	0.0174629	12.7101	0.0535427	0.957815	0.995911	-5.84586
Ccdc180	381522	protein_coding	0.0251093	10.089	0.0530453	0.957851	0.995911	-5.30791
Nrxn3	18191	protein_coding	0.01356	11.5695	0.0460322	0.963419	0.998731	-5.68203
Rbms1	56878	protein_coding	0.0211912	9.93579	0.0428075	0.96598	0.998731	-5.25883
Rev3l	19714	protein_coding	-0.0172698	10.2295	-0.0398346	0.968341	0.998731	-5.35736
Pacrg	69310	protein_coding	0.010495	11.7087	0.0380322	0.969773	0.998731	-5.73808
Ddo	70503	protein_coding	-0.0114706	10.3181	-0.0259819	0.979348	0.998731	-5.34552
Kcnq1ot1	63830	antisense	0.0105547	10.3276	0.0226682	0.981981	0.998731	-5.31346
1700007G11Rik			0.00626562	12.8125	0.0223813	0.982247	0.998731	-5.84229
Utrn	22288	protein_coding	0.00740552	10.3227	0.0186948	0.98514	0.998731	-5.48382
Enkur	71233	protein_coding	-0.00676778	10.2393	-0.0158241	0.987421	0.998731	-5.36155
Son	20658	protein_coding	0.00495881	10.2796	0.0117241	0.99068	0.998731	-5.38658
Dmd	13405	protein_coding	0.00279755	12.8202	0.0114782	0.990875	0.998731	-5.87737
Cfap54	380654	protein_coding	-0.00301117	11.582	-0.00997616	0.992069	0.998731	-5.66413
Carmil1	68732	protein_coding	0.00426293	9.6371	0.00841273	0.993312	0.998731	-5.25555
Wwox	80707	protein_coding	-0.00231641	11.8598	-0.00807635	0.99358	0.998731	-5.71927
Rfx3	19726	protein_coding	0.0017337	11.579	0.00549199	0.995634	0.998731	-5.65957
Ccser1	232035	protein_coding	0.00175073	11.3534	0.00530802	0.99578	0.998731	-5.62644
Dync2h1	110350	protein_coding	-0.00144888	10.1075	-0.00310862	0.997529	0.998731	-5.3064
Ptprk	19272	protein_coding	0.000501274	11.2459	0.00159661	0.998731	0.998731	-5.6318

## Sheet: ALSvWT.limma.Fibroblast
Back to TOC	ENTREZID	GENE_TYPE	logFC	AveExpr	t	P.Value	adj.P.Val	B
Pcdh7	54216	protein_coding	2.21386	11.3186	3.46855	0.00382656	0.690379	-4.52651
Itgbl1	223272	protein_coding	2.4765	10.6223	3.30232	0.00531603	0.690379	-4.55111
Ptgds	19215	protein_coding	-2.32883	9.91088	-3.24838	0.00591483	0.690379	-4.55574
Lifr	16880	protein_coding	4.02749	7.67574	3.1437	0.0072755	0.690379	-4.56975
Pdzd2	68070	protein_coding	2.64375	9.69332	3.06745	0.00845859	0.690379	-4.55915
Alcam	11658	protein_coding	-2.24345	10.5688	-3.06085	0.00856949	0.690379	-4.55376
Slc6a20a	102680	protein_coding	-3.21794	9.58382	-2.96909	0.01027	0.690379	-4.56912
Sgcd	24052	protein_coding	2.25436	9.26468	2.90159	0.0117297	0.690379	-4.56691
Sdk1	330222	protein_coding	-2.7592	9.6193	-2.8968	0.0118406	0.690379	-4.56992
Slit2	20563	protein_coding	2.6796	9.06231	2.79734	0.0143933	0.690379	-4.5664
Lama1	16772	protein_coding	3.35256	8.6416	2.79525	0.0144524	0.690379	-4.57144
Dnajc6	72685	protein_coding	-2.8636	9.16775	-2.75256	0.0157115	0.690379	-4.57495
Ranbp3l	223332	protein_coding	-3.35542	9.39127	-2.74258	0.0160211	0.690379	-4.57371
Col12a1	12816	protein_coding	2.27007	8.53392	2.70535	0.0172287	0.690379	-4.56877
Heg1	77446	protein_coding	-1.8262	9.31079	-2.59342	0.0214165	0.771207	-4.565
Cemip	80982	protein_coding	3.03102	9.30689	2.57965	0.0219952	0.771207	-4.57449
Rapgef5	217944	protein_coding	-2.65144	8.7264	-2.43985	0.028789	0.817198	-4.58034
Zfp536	243937	protein_coding	-2.43923	8.57698	-2.33383	0.0352347	0.817198	-4.5822
Bcas3	192197	protein_coding	1.50831	10.2809	2.32003	0.0361681	0.817198	-4.56661
Sox5	20678	protein_coding	-2.02528	10.0136	-2.3045	0.0372466	0.817198	-4.56967
Rtl4	619287	protein_coding	2.27402	9.08308	2.29896	0.0376383	0.817198	-4.58211
Gpm6a	234267	protein_coding	-2.29929	8.99357	-2.27154	0.0396365	0.817198	-4.58034
Grik2	14806	protein_coding	-1.74509	9.64059	-2.26006	0.0405025	0.817198	-4.57312
Mpp6	56524	protein_coding	-1.69624	9.91256	-2.25684	0.0407486	0.817198	-4.57248
Ppp2r2b	72930	protein_coding	-2.20274	9.64319	-2.24077	0.0419971	0.817198	-4.57497
Ghr	14600	protein_coding	1.76566	10.4459	2.23774	0.0422371	0.817198	-4.56418
Aldh1a2	19378	protein_coding	-2.75002	8.10352	-2.23265	0.042642	0.817198	-4.58503
Rasal2	226525	protein_coding	-1.53093	10.0583	-2.22696	0.0430993	0.817198	-4.57065
Ptprj	19271	protein_coding	2.49541	8.98868	2.21732	0.0438844	0.817198	-4.58009
Robo1	19876	protein_coding	-2.04224	10.6994	-2.19438	0.0458079	0.817198	-4.57354
Atp1a2	98660	protein_coding	-2.08793	10.8624	-2.18582	0.0465448	0.817198	-4.57033
Col8a1	12837	protein_coding	2.09883	9.32875	2.17481	0.0475097	0.817198	-4.57798
Ano6	105722	protein_coding	1.54756	10.0136	2.14569	0.0501524	0.817198	-4.57186
Ank2	109676	protein_coding	-1.3198	11.9762	-2.12259	0.0523458	0.817198	-4.56286
Adamtsl3	269959	protein_coding	2.43184	8.30731	2.10516	0.0540591	0.817198	-4.58557
Klf12	16597	protein_coding	1.37963	11.3909	2.09993	0.0545831	0.817198	-4.56417
Necab1	69352	protein_coding	-2.03509	8.18452	-2.09775	0.0548022	0.817198	-4.58445
Dgkb	217480	protein_coding	-2.27696	9.34184	-2.074	0.0572514	0.817198	-4.58192
Tmeff2	56363	protein_coding	1.32587	10.8585	2.05614	0.0591594	0.817198	-4.56805
Atp13a5	268878	protein_coding	-2.01877	9.83124	-2.04972	0.0598592	0.817198	-4.5784
Arhgap29	214137	protein_coding	-1.85502	9.82647	-2.04005	0.0609274	0.817198	-4.57685
Robo2	268902	protein_coding	1.84422	9.40784	2.0138	0.0639173	0.817198	-4.58086
Fam155a	270028	protein_coding	-1.78545	9.86098	-1.99901	0.0656607	0.817198	-4.57918
Tcte2	21646	protein_coding	-1.67658	9.23277	-1.97058	0.069134	0.817198	-4.58005
Stk3	56274	protein_coding	1.46396	9.46503	1.96616	0.0696895	0.817198	-4.57913
App	11820	protein_coding	-1.17865	10.5531	-1.95177	0.0715242	0.817198	-4.57186
Grm7	108073	protein_coding	-1.4714	11.2325	-1.94167	0.0728377	0.817198	-4.57252
Plxdc2	67448	protein_coding	-1.43509	10.5301	-1.93974	0.073091	0.817198	-4.57224
Cul1	26965	protein_coding	1.49164	9.31716	1.93003	0.074379	0.817198	-4.58137
Zeb2	24136	protein_coding	1.31901	10.3521	1.92457	0.0751125	0.817198	-4.57809
A230057D06Rik	319893	lincRNA	-1.53941	9.92843	-1.9201	0.0757171	0.817198	-4.57745
Il1rapl1	331461	protein_coding	-1.63176	10.0651	-1.91988	0.0757475	0.817198	-4.58073
Ttc28	209683	protein_coding	1.28399	10.3303	1.89089	0.0797807	0.842446	-4.57625
Dock1	330662	protein_coding	1.31347	10.2709	1.85981	0.0843209	0.842446	-4.5767
Frmpd4	333605	protein_coding	-1.39918	10.301	-1.85976	0.0843273	0.842446	-4.57857
Sdc2	15529	protein_coding	-1.39363	9.5003	-1.85131	0.085601	0.842446	-4.58156
Lrrc4c	241568	protein_coding	-1.21428	10.466	-1.83886	0.087509	0.842446	-4.57665
Cdh11	12552	protein_coding	1.44048	9.81981	1.78628	0.0959938	0.842446	-4.58042
Slc4a10	94229	protein_coding	2.00555	9.8338	1.78432	0.096324	0.842446	-4.58388
Mdfic	16543	protein_coding	1.53945	8.72761	1.7725	0.0983369	0.842446	-4.58614
Dmd	13405	protein_coding	1.11266	10.6125	1.77005	0.0987572	0.842446	-4.57578
Kif1b	16561	protein_coding	-1.27021	9.86468	-1.7549	0.101401	0.842446	-4.58124
Rbm6	19654	protein_coding	1.15481	10.0733	1.75402	0.101556	0.842446	-4.57996
Mef2c	17260	protein_coding	2.27085	9.11544	1.72269	0.107226	0.842446	-4.58644
Plcb1	18795	protein_coding	-1.54592	9.80646	-1.70647	0.110272	0.842446	-4.58475
Glg1	20340	protein_coding	1.34828	9.43962	1.70305	0.110923	0.842446	-4.58389
Nebl	74103	protein_coding	-1.38948	10.1816	-1.69637	0.112204	0.842446	-4.58181
Srgap2	14270	protein_coding	1.09837	10.4174	1.69566	0.112342	0.842446	-4.58077
Phldb2	208177	protein_coding	-1.49592	9.68123	-1.68935	0.113567	0.842446	-4.58448
Wls	68151	protein_coding	-1.54002	9.25258	-1.6802	0.115363	0.842446	-4.58706
Snap25	20614	protein_coding	-1.52375	9.20286	-1.66897	0.117601	0.842446	-4.58708
Clmp	71566	protein_coding	1.5904	8.84039	1.66525	0.118351	0.842446	-4.58621
Lhfpl3	269629	protein_coding	-1.6643	8.22217	-1.65691	0.120047	0.842446	-4.58722
Fam172a	68675	protein_coding	1.0419	10.3815	1.64798	0.121886	0.842446	-4.58092
Efna5	13640	protein_coding	1.48139	10.2159	1.64459	0.122592	0.842446	-4.58215
Elf1	13709	protein_coding	1.65147	9.08279	1.64219	0.123093	0.842446	-4.58669
Baz2b	407823	protein_coding	1.04822	10.3515	1.61243	0.129453	0.842446	-4.58253
Dgkh	380921	protein_coding	1.36709	9.00831	1.60592	0.130883	0.842446	-4.58665
Etl4	208618	protein_coding	1.04484	10.0731	1.58283	0.136061	0.842446	-4.5835
Ror1	26563	protein_coding	1.18391	10.7718	1.57575	0.137684	0.842446	-4.58309
Slc12a2	20496	protein_coding	-1.42556	9.31916	-1.5638	0.14046	0.842446	-4.58911
Abcb1a	18671	protein_coding	1.63286	8.19681	1.55716	0.142024	0.842446	-4.58963
Gm42418		lincRNA	-1.08754	10.8978	-1.55575	0.142356	0.842446	-4.58266
Nhs	195727	protein_coding	1.07448	10.0914	1.55185	0.143282	0.842446	-4.58521
Vti1a	53611	protein_coding	-1.02047	9.84335	-1.53773	0.146682	0.842446	-4.58576
4930402H24Rik	228602	protein_coding	-1.03602	9.98088	-1.53086	0.14836	0.842446	-4.5855
Prkag2	108099	protein_coding	-1.51298	10.0175	-1.52833	0.148983	0.842446	-4.58732
Rgs6	50779	protein_coding	-1.32721	8.63206	-1.51471	0.15237	0.842446	-4.58973
Crim1	50766	protein_coding	-1.06523	9.78647	-1.50858	0.153915	0.842446	-4.58679
Cst3	13010	protein_coding	-1.10976	9.01164	-1.50317	0.15529	0.842446	-4.58714
Palmd	114301	protein_coding	1.43802	8.52097	1.48999	0.158684	0.842446	-4.58913
Abi1	11308	protein_coding	1.31881	9.92626	1.48585	0.159762	0.842446	-4.5878
Atp5o	28080	protein_coding	1.6786	8.533	1.475	0.16262	0.842446	-4.59043
Lrrtm4	243499	protein_coding	-1.25396	9.76532	-1.47042	0.163838	0.842446	-4.58901
Dip2c	208440	protein_coding	-1.1792	10.1835	-1.46457	0.165404	0.842446	-4.58679
Immp2l	93757	protein_coding	1.66251	9.16814	1.46437	0.165459	0.842446	-4.59018
Mctp1	78771	protein_coding	1.99358	8.59294	1.45766	0.167273	0.842446	-4.59011
Pde5a	242202	protein_coding	1.68134	9.6913	1.4553	0.167914	0.842446	-4.58986
Fchsd2	207278	protein_coding	-1.01115	10.2948	-1.455	0.167996	0.842446	-4.58601
Clasp2	76499	protein_coding	-1.07474	9.78379	-1.45419	0.168218	0.842446	-4.5886
Fyn	14360	protein_coding	1.77451	8.64891	1.45412	0.168238	0.842446	-4.59034
Tanc2	77097	protein_coding	1.13954	9.70912	1.45371	0.16835	0.842446	-4.58787
Slc2a13	239606	protein_coding	1.0488	9.6374	1.45152	0.168946	0.842446	-4.58709
Akt3	23797	protein_coding	1.23122	10.1566	1.4443	0.170933	0.842446	-4.58823
Map4	17758	protein_coding	-0.93407	9.91394	-1.43575	0.173311	0.842446	-4.5864
Cux1	13047	protein_coding	1.06183	9.84378	1.43518	0.173472	0.842446	-4.58705
Col5a2	12832	protein_coding	1.21946	9.47225	1.43314	0.174042	0.842446	-4.5896
Pde4d	238871	protein_coding	1.28387	10.7209	1.42817	0.175443	0.842446	-4.5866
Gpc6	23888	protein_coding	0.800012	12.8554	1.40798	0.181225	0.842446	-4.58514
Stxbp6	217517	protein_coding	1.25545	9.95724	1.40438	0.182273	0.842446	-4.58953
Snx13	217463	protein_coding	-1.31468	8.91995	-1.39753	0.184279	0.842446	-4.59087
Slc47a1	67473	protein_coding	1.86199	8.53143	1.39542	0.1849	0.842446	-4.59211
Dync1i1	13426	protein_coding	-1.23317	9.10097	-1.39385	0.185364	0.842446	-4.58962
Ube2k	53323	protein_coding	-1.04664	9.67584	-1.39117	0.186156	0.842446	-4.58957
Trps1	83925	protein_coding	-0.971294	10.2481	-1.38905	0.186788	0.842446	-4.58831
Nav2	78286	protein_coding	0.934509	9.77236	1.38802	0.187095	0.842446	-4.5881
Tshz2	228911	protein_coding	-1.08787	10.4781	-1.38311	0.188561	0.842446	-4.58864
Prrx1	18933	protein_coding	1.19939	8.64967	1.37973	0.189578	0.842446	-4.59118
Med12l	329650	protein_coding	1.72658	8.92832	1.37751	0.190246	0.842446	-4.59097
Prdm6	225518	protein_coding	-1.94473	8.6218	-1.3709	0.192252	0.842446	-4.59224
Uaca	72565	protein_coding	-1.35846	9.55842	-1.36814	0.193093	0.842446	-4.59064
Cwf19l2	244672	protein_coding	1.17675	8.6454	1.36737	0.193328	0.842446	-4.59064
Ptpn13	19249	protein_coding	-1.30724	9.36479	-1.36152	0.195126	0.842446	-4.5913
Itpr2	16439	protein_coding	-1.10679	9.54876	-1.36067	0.195387	0.842446	-4.59043
Fstl1	14314	protein_coding	-1.32862	9.27089	-1.35822	0.196146	0.842446	-4.59023
Unc13c	208898	protein_coding	-1.36304	9.5878	-1.35477	0.197218	0.842446	-4.58945
Spag9	70834	protein_coding	0.890328	9.77262	1.35051	0.198544	0.842446	-4.58849
Dennd5b	320560	protein_coding	-1.12193	9.07968	-1.34881	0.199077	0.842446	-4.59121
Dlc1	50768	protein_coding	-1.30331	11.6767	-1.34571	0.200051	0.842446	-4.5871
Timp3	21859	protein_coding	-1.29757	9.22205	-1.34548	0.200123	0.842446	-4.59177
Mbp	17196	protein_coding	-1.00676	9.7494	-1.34547	0.200127	0.842446	-4.58928
Kdm2a	225876	protein_coding	0.847398	9.69662	1.34424	0.200513	0.842446	-4.58835
Smg1	233789	protein_coding	1.03394	10.1248	1.33176	0.204479	0.842446	-4.58845
Cdh2	12558	protein_coding	1.09683	8.70452	1.32088	0.207988	0.842446	-4.59117
Cpq	54381	protein_coding	-0.920684	10.2407	-1.30866	0.211986	0.842446	-4.58912
Diaph2	54004	protein_coding	-0.783965	11.6092	-1.3079	0.212237	0.842446	-4.58783
Tgfbr3	21814	protein_coding	-0.903808	10.4185	-1.30204	0.214177	0.842446	-4.58883
Tmtc1	387314	protein_coding	0.866637	10.6842	1.30131	0.21442	0.842446	-4.5892
Mbnl1	56758	protein_coding	1.24721	10.8607	1.29684	0.215913	0.842446	-4.58941
Negr1	320840	protein_coding	-1.04567	9.75024	-1.29633	0.216085	0.842446	-4.59113
Exoc4	20336	protein_coding	0.838906	10.8955	1.29194	0.217559	0.842446	-4.58935
Npas3	27386	protein_coding	-1.36309	9.22337	-1.28128	0.221169	0.842446	-4.59185
Kcnk2	16526	protein_coding	-1.42174	9.28997	-1.27535	0.223201	0.842446	-4.59146
Ldlrad4	52662	protein_coding	-0.984203	10.309	-1.27452	0.223485	0.842446	-4.58992
Sobp	109205	protein_coding	-1.05135	9.61076	-1.27087	0.224743	0.842446	-4.59138
Cecr2	330409	protein_coding	-1.00837	8.51226	-1.27056	0.224851	0.842446	-4.59183
Lhfp	108927	protein_coding	1.04652	10.2439	1.26949	0.22522	0.842446	-4.59038
Ptprt	19281	protein_coding	-1.43947	8.7285	-1.26929	0.225289	0.842446	-4.59194
4932438A13Rik	229227	protein_coding	1.00191	9.15463	1.26759	0.225877	0.842446	-4.592
Rabep1	54189	protein_coding	-0.933409	9.53086	-1.25883	0.228932	0.842446	-4.59142
Fign	60344	protein_coding	1.35445	8.77075	1.25589	0.229965	0.842446	-4.59244
Fmnl2	71409	protein_coding	0.847119	10.7958	1.25116	0.231636	0.842446	-4.59018
Lrrfip2	71268	protein_coding	1.02208	9.02078	1.24977	0.232128	0.842446	-4.59203
Pde7b	29863	protein_coding	1.22092	9.92736	1.24577	0.233548	0.842446	-4.59193
Trpm3	226025	protein_coding	-2.08377	11.8548	-1.25332	0.234605	0.842446	-4.59073
Pcsk5	18552	protein_coding	1.20733	9.32845	1.24218	0.23483	0.842446	-4.59209
Lims1	110829	protein_coding	1.57355	10.0011	1.23957	0.235765	0.842446	-4.59198
Gab1	14388	protein_coding	1.01645	9.78028	1.2186	0.243382	0.853193	-4.59201
Nrp1	18186	protein_coding	0.999882	9.31183	1.2161	0.244304	0.853193	-4.59225
Crebbp	12914	protein_coding	0.811456	10.2044	1.21396	0.245092	0.853193	-4.59126
Col25a1	77018	protein_coding	-1.62389	8.39873	-1.20207	0.249523	0.853193	-4.59338
Eda	13607	protein_coding	0.750825	10.9842	1.20156	0.249714	0.853193	-4.59081
Scaper	244891	protein_coding	-0.997103	9.34921	-1.19434	0.252435	0.853193	-4.5929
Pten	19211	protein_coding	0.888728	9.89137	1.19264	0.253078	0.853193	-4.59181
Sorbs1	20411	protein_coding	-1.08023	10.0003	-1.19105	0.253682	0.853193	-4.59256
Rgs5	19737	protein_coding	-1.4637	8.5008	-1.18605	0.255584	0.853193	-4.59353
Macrod2	72899	protein_coding	-0.893417	9.90574	-1.18569	0.255724	0.853193	-4.59233
Pkp4	227937	protein_coding	-0.80658	10.0187	-1.18051	0.257712	0.853193	-4.5917
Srpk2	20817	protein_coding	-0.892414	9.60511	-1.1798	0.257982	0.853193	-4.59265
Smoc1	64075	protein_coding	-1.76095	8.26698	-1.16957	0.261942	0.853193	-4.59388
Plxna4	243743	protein_coding	1.9147	9.10694	1.16175	0.265002	0.853193	-4.59341
Col4a6	94216	protein_coding	1.34771	8.69137	1.1578	0.266555	0.853193	-4.59351
Slc24a2	76376	protein_coding	-0.784178	9.85178	-1.15416	0.267996	0.853193	-4.59266
Lrp1b	94217	protein_coding	-0.68144	10.8071	-1.15402	0.26805	0.853193	-4.59197
Fth1	14319	protein_coding	-0.795382	10.4231	-1.14824	0.270349	0.853193	-4.5923
St7	64213	protein_coding	1.16787	9.50067	1.14752	0.270638	0.853193	-4.59322
Apod	11815	protein_coding	1.29127	9.54627	1.14454	0.27183	0.853193	-4.59341
Tmtc2	278279	protein_coding	1.09752	8.79165	1.13436	0.275928	0.853193	-4.59371
Pde1a	18573	protein_coding	-0.915033	10.4996	-1.132	0.276889	0.853193	-4.59271
Slc24a3	94249	protein_coding	0.755087	10.8845	1.12174	0.28108	0.853193	-4.5932
Zfpm2	22762	protein_coding	0.906093	9.79028	1.11586	0.283503	0.853193	-4.59325
Dcc	13176	protein_coding	0.840035	9.73204	1.11515	0.283797	0.853193	-4.5934
Mtmr3	74302	protein_coding	-0.869889	9.98221	-1.1103	0.285807	0.853193	-4.59354
Samd4	74480	protein_coding	-0.717774	10.0446	-1.10359	0.288608	0.853193	-4.59342
Kcnd2	16508	protein_coding	-0.834629	10.1299	-1.10219	0.289196	0.853193	-4.59354
Setbp1	240427	protein_coding	0.88091	10.7149	1.10154	0.289471	0.853193	-4.59336
Frmd4b	232288	protein_coding	-1.00527	9.86163	-1.10025	0.29001	0.853193	-4.59387
Nf1	18015	protein_coding	-0.730495	9.69797	-1.09626	0.291693	0.853193	-4.59358
Kif2a	16563	protein_coding	1.19058	8.83116	1.08936	0.294618	0.853193	-4.59424
Stim1	20866	protein_coding	0.938711	9.85201	1.08463	0.29664	0.853193	-4.59409
Cfh	12628	protein_coding	-0.998931	9.80243	-1.08436	0.296752	0.853193	-4.59399
Plxna2	18845	protein_coding	-1.14541	9.48132	-1.08045	0.298431	0.853193	-4.59446
Arhgap10	78514	protein_coding	1.35358	9.25487	1.07612	0.300293	0.853193	-4.59424
Usp34	17847	protein_coding	0.670201	10.3665	1.07577	0.300445	0.853193	-4.59383
Ap1g1	11765	protein_coding	0.928691	9.28729	1.06363	0.305723	0.853193	-4.59431
Rora	19883	protein_coding	-1.06557	12.2912	-1.06357	0.305747	0.853193	-4.59395
Meg3	17263	lincRNA	-0.666328	11.6507	-1.06212	0.306382	0.853193	-4.59393
Ankrd12	106585	protein_coding	-0.677232	10.4978	-1.05952	0.307522	0.853193	-4.59406
Ism1	319909	protein_coding	1.23475	7.60757	1.05843	0.308002	0.853193	-4.59471
Rbfox2	93686	protein_coding	0.695373	10.4834	1.04728	0.312936	0.853193	-4.59431
Ptprd	19266	protein_coding	0.574467	11.6822	1.04711	0.313013	0.853193	-4.59417
Csmd1	94109	protein_coding	-0.779016	10.0523	-1.04615	0.313436	0.853193	-4.59444
Camk1d	227541	protein_coding	-0.731809	10.0128	-1.04219	0.315206	0.853193	-4.5945
Gab2	14389	protein_coding	0.754233	11.1301	1.0403	0.316054	0.853193	-4.59448
Ebf1	13591	protein_coding	-1.03187	10.7419	-1.03998	0.316197	0.853193	-4.59446
Kcnb2	98741	protein_coding	1.12217	8.84058	1.03597	0.317996	0.853193	-4.59483
Abcc9	20928	protein_coding	-1.34912	8.56047	-1.03061	0.320419	0.853193	-4.59486
Lingo2	242384	protein_coding	-0.719099	10.3663	-1.02861	0.321321	0.853193	-4.59471
Xist	213742	lincRNA	0.828436	9.62128	1.0285	0.321373	0.853193	-4.59481
2010111I01Rik		protein_coding	-0.802739	9.35995	-1.02208	0.324294	0.853193	-4.59487
Kcnq1ot1	63830	antisense	-0.939515	9.76059	-1.01574	0.327198	0.853193	-4.59497
Flrt2	399558	protein_coding	0.769417	10.6753	1.01524	0.327428	0.853193	-4.59491
Kansl1	76719	protein_coding	-0.667505	10.6795	-1.01188	0.328976	0.853193	-4.595
Specc1	432572	protein_coding	0.994778	9.41163	1.01017	0.329768	0.853193	-4.59504
Pld1	18805	protein_coding	-0.93864	9.68832	-1.0086	0.330492	0.853193	-4.59506
Tmcc3	319880	protein_coding	1.02921	8.91245	0.99756	0.335633	0.853193	-4.59515
Cald1	109624	protein_coding	0.638665	10.6121	0.995348	0.33667	0.853193	-4.59531
Cntnap2	66797	protein_coding	-0.630927	10.9352	-0.985414	0.341353	0.853193	-4.59548
Apbb2	11787	protein_coding	0.654058	10.1952	0.97775	0.344998	0.853193	-4.59558
Dock4	238130	protein_coding	0.740357	9.68612	0.97721	0.345256	0.853193	-4.59552
Slco3a1	108116	protein_coding	0.632133	9.94746	0.971261	0.348105	0.853193	-4.59564
Map2	17756	protein_coding	-0.606086	9.77115	-0.967171	0.350074	0.853193	-4.59577
Mast4	328329	protein_coding	0.631982	11.3863	0.966001	0.350639	0.853193	-4.59589
Dab1	13131	protein_coding	-0.840065	9.1444	-0.964275	0.351473	0.853193	-4.59553
Ntn1	18208	protein_coding	-1.01573	8.92258	-0.963895	0.351656	0.853193	-4.59544
Wwox	80707	protein_coding	-0.588375	10.5418	-0.960152	0.353471	0.853193	-4.59592
Maml2	270118	protein_coding	-0.740164	9.58461	-0.957819	0.354605	0.853193	-4.59563
Pcca	110821	protein_coding	-1.11893	9.15813	-0.955772	0.355602	0.853193	-4.59555
Lama2	16773	protein_coding	0.839536	11.0361	0.952998	0.356957	0.853193	-4.59603
Psd3	234353	protein_coding	-0.721268	10.2806	-0.949666	0.358588	0.853193	-4.59577
Ehbp1	216565	protein_coding	-0.68716	10.0499	-0.944413	0.361172	0.853193	-4.59607
Plp1	18823	protein_coding	-0.657483	10.2161	-0.943748	0.3615	0.853193	-4.59614
Piezo2	667742	protein_coding	1.05507	8.429	0.939404	0.363647	0.853193	-4.59568
Rock2	19878	protein_coding	-0.721734	10.6004	-0.936953	0.364862	0.853193	-4.59628
Thrb	21834	protein_coding	-0.790817	9.09565	-0.932503	0.367076	0.853193	-4.59595
Utrn	22288	protein_coding	0.653923	11.2788	0.930039	0.368307	0.853193	-4.59663
Mef2a	17258	protein_coding	0.646369	10.6747	0.927123	0.369766	0.853193	-4.5965
Ogt	108155	protein_coding	0.733874	9.90571	0.92081	0.372938	0.853193	-4.59631
Itih5	209378	protein_coding	0.91359	9.29783	0.920312	0.37319	0.853193	-4.59613
Trabd2b	666048	protein_coding	-0.980083	9.20069	-0.919323	0.373689	0.853193	-4.59592
Phf21a	192285	protein_coding	-0.710631	10.271	-0.91914	0.373781	0.853193	-4.59625
Dlg2	23859	protein_coding	0.898378	11.8587	0.91685	0.374938	0.853193	-4.59679
Gphn	268566	protein_coding	0.564727	10.7888	0.912213	0.377289	0.853193	-4.59691
Tcf12	21406	protein_coding	-0.58466	10.9783	-0.911309	0.377748	0.853193	-4.59718
Ubn2	320538	protein_coding	0.65567	10.1677	0.903623	0.381671	0.853193	-4.59669
Nrxn3	18191	protein_coding	0.635537	10.9201	0.898876	0.384107	0.853193	-4.59703
Ankrd17	81702	protein_coding	-0.607957	10.3247	-0.895634	0.385777	0.853193	-4.59696
Ntrk3	18213	protein_coding	0.880882	9.4537	0.893407	0.386927	0.853193	-4.59642
Ctdspl	69274	protein_coding	-0.819859	9.04363	-0.888292	0.389577	0.853193	-4.59626
Ccser1	232035	protein_coding	-0.714451	9.74479	-0.888132	0.38966	0.853193	-4.59668
Plce1	74055	protein_coding	-0.734592	9.32548	-0.886645	0.390433	0.853193	-4.59639
St3gal4	20443	protein_coding	0.780588	10.9623	0.886308	0.390608	0.853193	-4.59723
Atp8a1	11980	protein_coding	1.13558	9.99757	0.885728	0.39091	0.853193	-4.5967
Zmym4	67785	protein_coding	0.68953	9.75784	0.882994	0.392335	0.853193	-4.59696
Mllt3	70122	protein_coding	-0.610893	10.8942	-0.881328	0.393205	0.853193	-4.59782
Naaladl2	635702	protein_coding	-0.976183	10.2447	-0.880899	0.393429	0.853193	-4.59667
Rab10	19325	protein_coding	0.641261	10.0624	0.879419	0.394203	0.853193	-4.59728
Pdzrn3	55983	protein_coding	-0.557144	10.966	-0.877878	0.39501	0.853193	-4.59761
Hnrnpc	15381	protein_coding	0.709893	9.27051	0.877861	0.395019	0.853193	-4.59652
Fut8	53618	protein_coding	0.72733	9.8567	0.876401	0.395785	0.853193	-4.59653
Pias1	56469	protein_coding	-0.702532	9.32829	-0.874202	0.39694	0.853193	-4.59665
Ppp1r12b	329251	protein_coding	0.740695	10.2383	0.856178	0.406494	0.858895	-4.59755
Stxbp1	20910	protein_coding	0.911504	8.51118	0.856162	0.406503	0.858895	-4.59618
Lrmda	76633	protein_coding	-0.668077	10.4592	-0.85149	0.409004	0.858895	-4.59716
Fkbp5	14229	protein_coding	0.579899	10.2666	0.851036	0.409248	0.858895	-4.59765
Zfp280d	235469	protein_coding	-0.546232	9.81581	-0.850157	0.40972	0.858895	-4.59753
Fmn1	14260	protein_coding	-0.679083	8.96034	-0.847132	0.411347	0.858895	-4.59679
Arhgap42	71544	protein_coding	-0.778174	9.51649	-0.846789	0.411532	0.858895	-4.59671
Rhoj	80837	protein_coding	0.626737	10.1709	0.844051	0.413008	0.858895	-4.59718
Herc1	235439	protein_coding	0.730296	9.92801	0.840865	0.414731	0.858895	-4.59753
Col23a1	237759	protein_coding	-0.811621	9.04723	-0.839026	0.415727	0.858895	-4.59703
Gm15261		antisense	0.82088	8.99755	0.837723	0.416434	0.858895	-4.59649
Tcf7l1	21415	protein_coding	0.704288	9.55199	0.833367	0.418803	0.860617	-4.59732
Kcnip4	80334	protein_coding	-0.644487	10.5354	-0.828163	0.421645	0.861577	-4.59793
Asap1	13196	protein_coding	0.685447	10.36	0.826639	0.42248	0.861577	-4.59736
Cadm2	239857	protein_coding	-0.580635	10.3367	-0.824091	0.423877	0.861577	-4.59784
Slc7a11	26570	protein_coding	-1.03548	8.84797	-0.820148	0.426047	0.86286	-4.59639
Kalrn	545156	protein_coding	0.971827	10.0374	0.807213	0.433212	0.874216	-4.59743
Gas7	14457	protein_coding	-1.07533	8.34006	-0.796544	0.439181	0.881549	-4.59644
Vps13a	271564	protein_coding	0.790044	10.2225	0.795107	0.439989	0.881549	-4.59828
Atp2c1	235574	protein_coding	0.874459	9.0666	0.784468	0.446	0.890412	-4.59721
Ncam2	17968	protein_coding	-0.51069	10.0996	-0.776543	0.45051	0.893501	-4.59841
Zfhx3	11906	protein_coding	0.531337	9.83308	0.776155	0.450732	0.893501	-4.59842
Fndc3b	72007	protein_coding	0.522855	9.87774	0.768916	0.454879	0.895994	-4.59935
Tmem178b	434008	protein_coding	-0.785656	8.51831	-0.768385	0.455184	0.895994	-4.59727
Tenm2	23964	protein_coding	0.558125	10.0104	0.764073	0.457667	0.897731	-4.59801
Mpped2	77015	protein_coding	-0.778397	9.45011	-0.757529	0.46145	0.90019	-4.59701
R3hdm1	226412	protein_coding	0.599575	9.71402	0.75377	0.463632	0.90019	-4.59784
Tnrc6b	213988	protein_coding	0.475014	10.7011	0.753594	0.463734	0.90019	-4.59938
Rsu1	20163	protein_coding	0.889369	9.61994	0.747877	0.467066	0.901968	-4.59775
2210408I21Rik	72371	protein_coding	0.488529	9.61112	0.743851	0.469421	0.901968	-4.5991
Trio	223435	protein_coding	-0.547721	9.50655	-0.743072	0.469878	0.901968	-4.59865
D5Ertd579e	320661	protein_coding	0.764834	8.94134	0.741019	0.471081	0.901968	-4.59742
Jmjd1c	108829	protein_coding	-0.524586	10.6479	-0.737694	0.473036	0.90263	-4.59946
Nfia	18027	protein_coding	0.451656	11.8079	0.732697	0.475983	0.905174	-4.60066
Nr3c2	110784	protein_coding	0.579728	9.83502	0.727996	0.478766	0.906507	-4.59875
Dcaf6	74106	protein_coding	0.541056	9.73997	0.720925	0.482969	0.906507	-4.59909
Csmd3	239420	protein_coding	-0.535239	9.96594	-0.720806	0.48304	0.906507	-4.5985
Eea1	216238	protein_coding	0.610633	9.06617	0.717779	0.484846	0.906507	-4.59784
Nbeal1	269198	protein_coding	-0.566566	10.0972	-0.715569	0.486168	0.906507	-4.59914
Sparcl1	13602	protein_coding	-0.451861	9.84098	-0.706095	0.491857	0.906507	-4.59982
Faf1	14084	protein_coding	-0.476436	10.0369	-0.701445	0.494664	0.906507	-4.59959
Svil	225115	protein_coding	0.465378	10.2013	0.70048	0.495248	0.906507	-4.5994
Sptbn1	20742	protein_coding	0.507594	11.074	0.697331	0.497156	0.906507	-4.60066
Ssbp2	66970	protein_coding	-0.607006	9.89091	-0.696543	0.497633	0.906507	-4.59867
Bicd1	12121	protein_coding	-0.766032	9.65056	-0.695369	0.498346	0.906507	-4.59776
Rnf220	66743	protein_coding	-0.554967	11.4575	-0.695121	0.498497	0.906507	-4.60095
Prkcq	18761	protein_coding	1.11186	7.88372	0.692155	0.5003	0.906507	-4.59733
Zfp148	22661	protein_coding	0.489969	10.1531	0.691817	0.500507	0.906507	-4.59978
Fryl	72313	protein_coding	-0.569391	9.45316	-0.6907	0.501187	0.906507	-4.59821
Ptprg	19270	protein_coding	-0.536319	9.49878	-0.686329	0.503854	0.906507	-4.59939
Dclk1	13175	protein_coding	-0.896251	8.62826	-0.685839	0.504154	0.906507	-4.59757
Ctnna2	12386	protein_coding	-0.547943	10.5479	-0.683082	0.505841	0.906636	-4.60012
Dst	13518	protein_coding	-0.541625	9.5183	-0.669857	0.513982	0.917282	-4.59941
Sgcz	244431	protein_coding	-0.424009	10.4731	-0.666561	0.516022	0.917282	-4.60019
Nipbl	71175	protein_coding	-0.551202	9.80602	-0.66549	0.516687	0.917282	-4.59908
Rsrc1	66880	protein_coding	-0.610078	9.34637	-0.657527	0.521639	0.919173	-4.59822
March6		protein_coding	-0.535782	9.81511	-0.657468	0.521676	0.919173	-4.59906
Lpp	210126	protein_coding	0.411715	10.3589	0.65588	0.522667	0.919173	-4.60101
Ssh2	237860	protein_coding	0.451331	10.3578	0.651018	0.525708	0.921632	-4.60045
Sulf1	240725	protein_coding	0.539038	9.87182	0.635408	0.535539	0.928536	-4.5996
Nxn	18230	protein_coding	0.403649	10.5286	0.632476	0.537396	0.928536	-4.60203
Lrrc58	320184	protein_coding	0.523579	8.94761	0.62865	0.539826	0.928536	-4.59862
[truncated: 238 more rows]

## Sheet: ALSvWT.limma.Microglia
Back to TOC	ENTREZID	GENE_TYPE	logFC	AveExpr	t	P.Value	adj.P.Val	B
[truncated: 9,218 more rows]

[truncated: 128 more sheets: ALSvWT.limma.Motor_Neuron, ALSvWT.limma.Neuron, ALSvWT.limma.Oligodendrocyte, ALSvWT.limma.OPC, ALSvWT.limma.Schwann_Meningeal, NeuronSubtype.ALSvWT.limma.DI, NeuronSubtype.ALSvWT.limma.ME, NeuronSubtype.ALSvWT.limma.DE, NeuronSubtype.ALSvWT.limma.MI, NeuronSubtype.ALSvWT.limma.VC, NeuronSubtype.ALSvWT.limma.VE, NeuronSubtype.ALSvWT.limma.VI, NeuronSubtype.ALSvWT.limma.VM, FvM.limma.Schwann_Meningeal, Interaction.limma.Astrocyte, Interaction.limma.Endothelial, Interaction.limma.Ependymal, Interaction.limma.Fibroblast, Interaction.limma.Microglia, Interaction.limma.Motor_Neuron …]
