# Supplementary material for: Neuronal–glial communication perturbations in murine SOD1G93A spinal cord
Source: Commun Biol. 2022 Feb 28;5:177. doi: 10.1038/s42003-022-03128-y (PMC8885678; doi:10.1038/s42003-022-03128-y)
Supplement: Supplementary file 4 — Supplementary Data 2 [file 42003_2022_3128_MOESM4_ESM.xlsx]

## Sheet: SF4_4_HNE
4-HNE AREA	SOD1G93A	WT
male	21183.6	10866.6
male	23572.4
male	41396.5	29382.1
male	23629.4	7403.41
female	41084.9	10600.3
female	20719.2	20413.4
female	28713.2	14025.4
female	38823	13990.8
4-HNE INTENSITY (AU)	SOD1G93A	WT
male	8.313	4.822
male	6.65417
male	6.66433	4.4505
male	6.183	3.78183
female	7.35317	6.40967
female	7.60017	3.30967
female	6.88	4.87867
female	7.552	3.70083
4-HNE GFAP OVERLAP AREA (Sq Microns)	SOD1G93A	WT
male	5387.74	986.68
male	5522.91
male	9620.76	1726.65
male	5165.75	680.569
female	8734.44	580.843
female	4576.45	904.961
female	6058.3	754.329
female	5954.08	1361.81
4HNE_INTENSITY_IN _GFAP_AREA (Integrated Intensity AU)	SOD1G93A	WT
male	87.7477	37.744
male	61.397
male	55.8918	26.9865
male	55.4145	24.3262
female	76.7975	45.4152
female	69.927	14.494
female	54.9838	25.3347
female	45.9157	23.5588

## Sheet: F4_GFAP_CFOS
GFAP AREA (Sq Microns)	SOD1G93A	WT
male	29254.3	12705.9
male	19107.7	10737.5
male	26262.7	9267.81
male	21421.5
female	22440.5	13714.7
female	26801.9	7455.77
female	19227.5	8370.31
female	16563.3	8662.03
GFAP INTENSITY (AU)	SOD1G93A	WT
male	9.24117	2.6365
male	5.27983
male	7.9055	2.82517
male	6.13567	2.00067
female	7.077	2.82817
female	7.493	1.80017
female	7.08133	1.95433
female	5.77483	1.8595
CFOS AREA (Sq Microns)	SOD1G93A	WT
male	4780.68	4917.48
male	4279.75
male	5681.47	5090.86
male	5927.48	3545.02
female	8480.37	8169.31
female	4886.63	5534.34
female	4978.08	6581.9
female	3893.66	4783.44
CFOS INTENSITY (AIU)	SOD1G93A	WT
male	8.3325	5.53683
male	7.36983
male	8.19833	6.04233
male	6.63417	4.8555
female	8.66617	6.76683
female	6.94467	4.52483
female	7.11	5.7385
female	6.95483	4.1025
CFOS intensity IN GFAP Area (Integrated Intensity (AU))	SOD1G93A	WT
male	79.3455	34.8132
male	60.7815
male	62.089	36.154
male	52.3023	29.6633
female	81.6297	43.8175
female	56.7962	19.7118
female	48.7402	27.9405
female	39.0652	23.348
CFOS GFAP OVERLAP AREA (Sq Microns)	SOD1G93A	WT
male	939.913	280.145
male	1431.96
male	1268.91	382.559
male	1143.72	391.085
female	1333.83	366.852
female	716.476	159.016
female	765.614	274.661
female	696.736	417.193
